# Supplementary material for: Global Analysis of Differentially Expressed Genes and Proteins in the Wheat Callus Infected by Agrobacterium tumefaciens
Source: PLoS One. 2013 Nov 20;8(11):e79390. doi: 10.1371/journal.pone.0079390 (PMC3835833; doi:10.1371/journal.pone.0079390)
Supplement: File S5 — The differentially expressed genes (|log2|ratio (infected/control)≥1). (XLS) [file pone.0079390.s005.xls]

GeneID	Gene_length	W-Expression	I-Expression	W-RPKM	I-RPKM	log2 Ratio(I/W)	Up-Down-Regulation(I/W)	P-value	FDR	Description	GO Component	GO Function	GO Process	
CA594889	195	0	19	0.001	27.68816467	14.75698181	Up	1.72E-06	4.60E-05	-	-	-	-	
EB512672	270	0	23	0.001	24.2069042	14.56313097	Up	1.06E-07	3.75E-06	"similar to UniRef100_Q9ZTU7 Cluster: Blue copper-binding protein homolog; n=1; Triticum aestivum|Rep: Blue copper-binding protein homolog - Triticum aestivum (Wheat), partial (10%)"	-	-	-	
TC374940	810	0	62	0.001	21.75113131	14.40880282	Up	0	0	"similar to UniRef100_Q3S4I4 Cluster: Pathogenesis-related 1a; n=1; Triticum monococcum|Rep: Pathogenesis-related 1a - Triticum monococcum (Einkorn wheat) (Small spelt), partial (97%)"	GO:0016023//cytoplasmic membrane-bounded vesicle	-	-	
GH722147	628	0	32	0.001	14.47989839	13.82176386	Up	1.97E-10	1.19E-08	"weakly similar to UniRef100_Q6KE41 Cluster: Xylanase inhibitor precursor; n=1; Secale cereale|Rep: Xylanase inhibitor precursor - Secale cereale (Rye), partial (10%)"	-	-	-	
TC420579	734	0	37	0.001	14.32454525	13.80620172	Up	6.01E-12	4.65E-10	"similar to UniRef100_Q9FXQ7 Cluster: Response regulator; n=1; Zea mays|Rep: Response regulator - Zea mays (Maize), complete"	GO:0005575//cellular_component;GO:0005739//mitochondrion	GO:0030528//transcription regulator activity;GO:0000156//two-component response regulator activity	"GO:0006355//regulation of transcription, DNA-dependent;GO:0009736//cytokinin mediated signaling pathway;GO:0000160//two-component signal transduction system (phosphorelay);GO:0019827//stem cell maintenance;GO:0009735//response to cytokinin stimulus"	
CA683879	608	0	30	0.001	14.02144766	13.77534769	Up	7.96E-10	4.33E-08	"similar to UniRef100_P45851 Cluster: Oxalate oxidase 2 precursor; n=1; Hordeum vulgare|Rep: Oxalate oxidase 2 precursor - Hordeum vulgare (Barley), partial (24%)"	-	-	-	
TC440260	561	0	27	0.001	13.67653504	13.73941515	Up	6.47E-09	2.94E-07	-	-	-	-	
CF133353	378	0	16	0.001	12.02827538	13.55414218	Up	1.40E-05	0.000286972	"similar to UniRef100_Q10LY6 Cluster: Expressed protein; n=1; Oryza sativa Japonica Group|Rep: Expressed protein - Oryza sativa subsp. japonica (Rice), partial (6%)"	-	-	-	
CJ654139	569	0	22	0.001	10.98716367	13.42353138	Up	2.12E-07	7.04E-06	"similar to UniRef100_Q0D8Q3 Cluster: Os07g0137900 protein; n=2; Oryza sativa Japonica Group|Rep: Os07g0137900 protein - Oryza sativa subsp. japonica (Rice), partial (14%)"	-	-	-	
CA661174	515	0	19	0.001	10.48386818	13.3558835	Up	1.72E-06	4.61E-05	"similar to UniRef100_O02123 Cluster: Prion-like-(Q/n-rich)-domain-bearing protein protein 75, isoform a; n=2; Caenorhabditis elegans|Rep: Prion-like-(Q/n-rich)-domain-bearing protein protein 75, isoform a - Caenorhabditis elegans, partial (4%)"	-	-	-	
TC397228	755	0	27	0.001	10.16229955	13.31093927	Up	6.47E-09	2.94E-07	-	-	-	-	
TC416495	509	0	18	0.001	10.04916327	13.29478776	Up	3.47E-06	8.54E-05	"similar to UniRef100_Q6E664 Cluster: MPI; n=2; Zea|Rep: MPI - Zea perennis (Perennial teosinte), complete"	GO:0009536//plastid	-	-	
TC451603	846	0	29	0.001	9.740983651	13.24985175	Up	1.60E-09	8.17E-08	"weakly similar to UniRef100_Q5M7F3 Cluster: LOC496215 protein; n=1; Xenopus laevis|Rep: LOC496215 protein - Xenopus laevis (African clawed frog), partial (3%)"	-	-	-	
CA693299	444	0	15	0.001	9.600270466	13.22885934	Up	2.82E-05	0.000522803	-	-	-	-	
BE414946	596	0	19	0.001	9.059047165	13.1451436	Up	1.72E-06	4.60E-05	"homologue to UniRef100_Q9M7S2 Cluster: 4-coumarate--CoA ligase 4CL2; n=1; Lolium perenne|Rep: 4-coumarate--CoA ligase 4CL2 - Lolium perenne (Perennial ryegrass), partial (28%)"	-	-	-	
BJ236765	601	0	19	0.001	8.983680716	13.13309094	Up	1.72E-06	4.61E-05	-	-	-	-
TC455795	591	0	18	0.001	8.654863121	13.07929529	Up	3.47E-06	8.53E-05	-	-	-	-
TC458503	870	0	25	0.001	8.165747293	12.99536921	Up	2.61E-08	1.05E-06	"homologue to UniRef100_A1YKG8 Cluster: Early nodulin protein; n=1; Brachypodium sylvaticum|Rep: Early nodulin protein - Brachypodium sylvaticum (False brome), partial (90%)"	GO:0009536//plastid;GO:0005739//mitochondrion	GO:0003674//molecular_function	-
CJ875280	642	0	17	0.001	7.524697973	12.87741796	Up	6.97E-06	0.00015647	-	-	-	-
CA663181	531	0	14	0.001	7.492188477	12.87117148	Up	5.66E-05	0.000950445	"similar to UniRef100_Q0J9V0 Cluster: Os04g0630300 protein; n=1; Oryza sativa Japonica Group|Rep: Os04g0630300 protein - Oryza sativa subsp. japonica (Rice), partial (34%)"	-	-	-
TC442697	613	0	16	0.001	7.41710945	12.85664134	Up	1.40E-05	0.000287024	"similar to UniRef100_A7P7D8 Cluster: Chromosome chr9 scaffold_7, whole genome shotgun sequence; n=1; Vitis vinifera|Rep: Chromosome chr9 scaffold_7, whole genome shotgun sequence - Vitis vinifera (Grape), partial (43%)"	-	-	-
CA638794	575	0	15	0.001	7.413078412	12.85585706	Up	2.82E-05	0.000522974	"weakly similar to UniRef100_Q10K10 Cluster: Protein kinase domain containing protein, expressed; n=1; Oryza sativa Japonica Group|Rep: Protein kinase domain containing protein, expressed - Oryza sativa subsp. japonica (Rice), partial (11%)"	-	-	-
TC426144	578	0	15	0.001	7.374602227	12.84834952	Up	2.82E-05	0.000522717	"similar to UniRef100_A7QJB3 Cluster: Chromosome chr8 scaffold_106, whole genome shotgun sequence; n=1; Vitis vinifera|Rep: Chromosome chr8 scaffold_106, whole genome shotgun sequence - Vitis vinifera (Grape), partial (8%)"	-	-	-
CA499029	666	0	17	0.001	7.253537686	12.82446908	Up	6.97E-06	0.000156407	"weakly similar to UniRef100_Q2R8K0 Cluster: Nitrate-induced NOI protein, expressed; n=2; Oryza sativa Japonica Group|Rep: Nitrate-induced NOI protein, expressed - Oryza sativa subsp. japonica (Rice), partial (11%)"	-	-	-
BM135604	618	0	15	0.001	6.897281694	12.75181217	Up	2.82E-05	0.000522888	-	-	-	-
CJ696409	742	0	18	0.001	6.893563483	12.75103423	Up	3.47E-06	8.54E-05	"weakly similar to UniRef100_Q1EMR2 Cluster: Transcription initiation factor; n=1; Plantago major|Rep: Transcription initiation factor - Plantago major (Common plantain), partial (27%)"	-	-	-
TC418073	1125	0	23	0.001	5.809657008	12.50423728	Up	1.06E-07	3.75E-06	"similar to UniRef100_Q8VXG7 Cluster: Phenylalanine ammonia-lyase; n=1; Zea mays|Rep: Phenylalanine ammonia-lyase - Zea mays (Maize), partial (39%)"	GO:0005634//nucleus;GO:0000786//nucleosome	GO:0003677//DNA binding	GO:0006334//nucleosome assembly;GO:0007283//spermatogenesis;GO:0007076//mitotic chromosome condensation
TC415483	1045	0	21	0.001	5.710553227	12.4794148	Up	4.27E-07	1.32E-05	"UniRef100_Q8GSR4 Cluster: Glucosyltransferase; n=1; Triticum aestivum|Rep: Glucosyltransferase - Triticum aestivum (Wheat), complete"	GO:0005739//mitochondrion;GO:0016023//cytoplasmic membrane-bounded vesicle	-	-
TC392329	987	0	19	0.001	5.47030609	12.41740585	Up	1.72E-06	4.61E-05	"homologue to UniRef100_Q15B65 Cluster: Reponse regulator 6; n=1; Musa acuminata|Rep: Reponse regulator 6 - Musa acuminata (Banana), partial (94%)"	GO:0005575//cellular_component;GO:0005634//nucleus;GO:0005739//mitochondrion	GO:0003677//DNA binding;GO:0030528//transcription regulator activity;GO:0000156//two-component response regulator activity	"GO:0006355//regulation of transcription, DNA-dependent;GO:0006950//response to stress;GO:0009736//cytokinin mediated signaling pathway;GO:0019827//stem cell maintenance;GO:0000160//two-component signal transduction system (phosphorelay);GO:0009735//response to cytokinin stimulus"
TC381923	1196	0	19	0.001	4.514374674	12.14031045	Up	1.72E-06	4.61E-05	"similar to UniRef100_A7QJ22 Cluster: Chromosome chr2 scaffold_105, whole genome shotgun sequence; n=1; Vitis vinifera|Rep: Chromosome chr2 scaffold_105, whole genome shotgun sequence - Vitis vinifera (Grape), partial (55%)"	GO:0005575//cellular_component;GO:0016023//cytoplasmic membrane-bounded vesicle	"GO:0016706//oxidoreductase activity, acting on paired donors, with incorporation or reduction of molecular oxygen, 2-oxoglutarate as one donor, and incorporation of one atom each of oxygen into both donors"	GO:0019748//secondary metabolic process
TC458205	1239	0	17	0.001	3.898996044	11.92888698	Up	6.97E-06	0.000156439	high molecular weight glutenin subunit;cysteine mutant variant of 1Ax2* HMW-glutenin wheat storage protein; Ax 2*B	GO:0009536//plastid	GO:0003677//DNA binding	GO:0006310//DNA recombination
CK211359	1075	0	14	0.001	3.700792634	11.85361858	Up	5.66E-05	0.000950727	"UniRef100_A8GPY5 Cluster: NADH dehydrogenase subunit I; n=1; Rickettsia akari str. Hartford|Rep: NADH dehydrogenase subunit I - Rickettsia akari (strain Hartford), partial (6%)"	-	-	-
TC379055	1637	0	14	0.001	2.430270056	11.24690092	Up	5.66E-05	0.000950586	-	-	-	-
TC414250	507	10	1547	5.54875828	867.0767357	7.28785091	Up	1.70E-06	4.56E-05	"similar to UniRef100_Q43666 Cluster: Wali6 protein; n=1; Triticum aestivum|Rep: Wali6 protein - Triticum aestivum (Wheat), partial (84%)"	-	-	-
TC415670	550	15	1954	7.672419404	1009.571424	7.03984568	Up	8.10E-08	2.95E-06	"similar to UniRef100_Q43663 Cluster: Wali3 protein; n=1; Triticum aestivum|Rep: Wali3 protein - Triticum aestivum (Wheat), partial (78%)"	-	-	-
TC416295	519	7	714	3.794324304	390.9363317	6.686946865	Up	9.61E-06	0.00020679	"similar to UniRef100_Q43666 Cluster: Wali6 protein; n=1; Triticum aestivum|Rep: Wali6 protein - Triticum aestivum (Wheat), partial (82%)"	-	-	-
TC426400	625	7	278	3.150806902	126.397929	5.326107674	Up	9.61E-06	0.000206712	"similar to UniRef100_A5NWH0 Cluster: ATP-dependent Clp protease proteolytic subunit; n=1; Methylobacterium sp. 4-46|Rep: ATP-dependent Clp protease proteolytic subunit - Methylobacterium sp. 4-46, partial (6%)"	-	-	-
TC431382	722	22	685	8.57213987	269.6053795	4.975050083	Up	9.89E-10	5.29E-08	-	GO:0005739//mitochondrion;GO:0016023//cytoplasmic membrane-bounded vesicle	-	-
TC452029	474	4	92	2.374025695	55.15497159	4.538083479	Up	4.68E-05	0.000810121	-	-	-	-
BQ239765	692	4	85	1.626138987	34.90502962	4.423912459	Up	4.68E-05	0.000810369	"similar to UniRef100_Q0DCQ3 Cluster: Os06g0301300 protein; n=2; Oryza sativa Japonica Group|Rep: Os06g0301300 protein - Oryza sativa subsp. japonica (Rice), partial (12%)"	-	-	-
TC394070	1309	6	125	1.289482253	27.13598222	4.395343307	Up	1.67E-05	0.000333924	"homologue to UniRef100_A4M2V1 Cluster: Ribosomal protein S3 precursor; n=1; Geobacter bemidjiensis Bem|Rep: Ribosomal protein S3 precursor - Geobacter bemidjiensis Bem, partial (5%)"	-	-	-
TC383028	1117	143	2494	36.01526626	634.4807578	4.138895936	Up	0	0	"weakly similar to UniRef100_A7BJ77 Cluster: Xylanase inhibitor; n=1; Triticum aestivum|Rep: Xylanase inhibitor - Triticum aestivum (Wheat), partial (79%)"	GO:0005739//mitochondrion;GO:0016023//cytoplasmic membrane-bounded vesicle	-	-
CA714086	435	4	67	2.586869378	43.76840549	4.080610714	Up	4.68E-05	0.000810245	"similar to UniRef100_A1Y2A1 Cluster: Ubiquitin-protein ligase; n=1; Aegiceras corniculatum|Rep: Ubiquitin-protein ligase - Aegiceras corniculatum, partial (26%)"	-	-	-
CK161463	1139	4	62	0.987961527	15.46831989	3.968717834	Up	4.68E-05	0.000809873	"similar to UniRef100_Q42847 Cluster: Lipoxygenase 2; n=1; Hordeum vulgare subsp. vulgare|Rep: Lipoxygenase 2 - Hordeum vulgare var. distichum (Two-rowed barley), partial (27%)"	-	-	-
TC389139	665	7	103	2.961284682	44.01399188	3.893667128	Up	9.61E-06	0.00020683	"similar to UniRef100_A1YKG9 Cluster: Early nodulin protein; n=1; Brachypodium sylvaticum|Rep: Early nodulin protein - Brachypodium sylvaticum (False brome), partial (80%)"	GO:0009536//plastid;GO:0005739//mitochondrion	GO:0003674//molecular_function	-
TC379578	770	6	84	2.19211983	31.00014609	3.821876445	Up	1.67E-05	0.000333984	"similar to UniRef100_A7P2N2 Cluster: Chromosome chr1 scaffold_5, whole genome shotgun sequence; n=1; Vitis vinifera|Rep: Chromosome chr1 scaffold_5, whole genome shotgun sequence - Vitis vinifera (Grape), partial (35%)"	-	-	-
CA664555	563	8	111	3.99747133	56.02601891	3.80893739	Up	5.45E-06	0.000126884	"homologue to UniRef100_P45851 Cluster: Oxalate oxidase 2 precursor; n=1; Hordeum vulgare|Rep: Oxalate oxidase 2 precursor - Hordeum vulgare (Barley), partial (43%)"	-	-	-
CA630232	542	6	81	3.114266179	42.46791231	3.769409025	Up	1.67E-05	0.000334162	"similar to UniRef100_Q0E1C0 Cluster: Os02g0463700 protein; n=1; Oryza sativa Japonica Group|Rep: Os02g0463700 protein - Oryza sativa subsp. japonica (Rice), partial (7%)"	-	-	-
TC402909	623	4	53	1.806241058	24.17480627	3.742441978	Up	4.68E-05	0.000809997	"similar to UniRef100_Q6YWF9 Cluster: Nucleoporin-like protein; n=2; Oryza sativa|Rep: Nucleoporin-like protein - Oryza sativa subsp. japonica (Rice), partial (8%)"	-	-	-
TC440064	804	5	66	1.749515204	23.32722436	3.736987548	Up	2.83E-05	0.000525661	"similar to UniRef100_A6GP59 Cluster: Intracellular septation protein A; n=1; Limnobacter sp. MED105|Rep: Intracellular septation protein A - Limnobacter sp. MED105, partial (8%)"	-	-	-
TC369189	1156	5	62	1.216790851	15.2408446	3.646789739	Up	2.83E-05	0.000525748	"homologue to UniRef100_Q8VXG7 Cluster: Phenylalanine ammonia-lyase; n=1; Zea mays|Rep: Phenylalanine ammonia-lyase - Zea mays (Maize), partial (43%)"	-	-	-
BE586150	694	9	110	3.648268593	45.04103838	3.625956235	Up	3.06E-06	7.67E-05	"similar to UniRef100_A2Q2P2 Cluster: Zinc finger, ZZ-type; Zinc finger, C2H2-type; n=1; Medicago truncatula|Rep: Zinc finger, ZZ-type; Zinc finger, C2H2-type - Medicago truncatula (Barrel medic), partial (6%)"	-	-	-
TC422841	1158	15	183	3.644067938	44.90737916	3.623330766	Up	8.10E-08	2.95E-06	"similar to UniRef100_Q5I3E8 Cluster: Peroxidase 10; n=1; Triticum monococcum|Rep: Peroxidase 10 - Triticum monococcum (Einkorn wheat) (Small spelt), partial (95%)"	GO:0016023//cytoplasmic membrane-bounded vesicle	GO:0004601//peroxidase activity	-
TC431825	806	8	97	2.79227836	34.19887911	3.614434365	Up	5.45E-06	0.000126858	"homologue to UniRef100_Q7U4C5 Cluster: Ribonuclease E; n=1; Synechococcus sp. WH 8102|Rep: Ribonuclease E - Synechococcus sp. (strain WH8102), partial (3%)"	GO:0016023//cytoplasmic membrane-bounded vesicle	-	-
EB512788	494	9	109	5.125300412	62.70103772	3.612780847	Up	3.06E-06	7.67E-05	-	-	-	-
TC369626	897	9	104	2.822629212	32.94701517	3.54503624	Up	3.06E-06	7.66E-05	"similar to UniRef100_Q6FNQ3 Cluster: Candida glabrata strain CBS138 chromosome J complete sequence; n=1; Candida glabrata|Rep: Candida glabrata strain CBS138 chromosome J complete sequence - Candida glabrata (Yeast) (Torulopsis glabrata), partial (5%)"	-	-	-
CK209594	1063	19	217	5.028333821	58.0098375	3.528145242	Up	6.61E-09	3.00E-07	-	-	-	-
TC427678	476	4	44	2.364050797	26.26763079	3.473953142	Up	4.68E-05	0.00080976	-	-	-	-
CK163318	1067	7	77	1.845599169	20.50696949	3.473953142	Up	9.61E-06	0.000206751	"similar to UniRef100_A2Q630 Cluster: Phosphatidylinositol 3-and 4-kinase, catalytic; n=1; Medicago truncatula|Rep: Phosphatidylinositol 3-and 4-kinase, catalytic - Medicago truncatula (Barrel medic), partial (25%)"	-	-	-
CJ568537	851	5	53	1.65289098	17.6978899	3.420513883	Up	2.83E-05	0.000525834	-	-	-	-
CA597041	597	11	116	5.183488263	55.21522391	3.4130709	Up	9.34E-07	2.67E-05	"homologue to UniRef100_A7QDY4 Cluster: Chromosome chr4 scaffold_83, whole genome shotgun sequence; n=1; Vitis vinifera|Rep: Chromosome chr4 scaffold_83, whole genome shotgun sequence - Vitis vinifera (Grape), partial (5%)"	-	-	-
CD872876	709	4	42	1.587148349	16.83364773	3.406838946	Up	4.69E-05	0.000809663	"similar to UniRef100_A8J9U4 Cluster: Predicted protein; n=1; Chlamydomonas reinhardtii|Rep: Predicted protein - Chlamydomonas reinhardtii, partial (3%)"	-	-	-
TC422176	539	43	443	22.44313159	233.5555224	3.379419657	Up	1.13E-13	1.36E-11	"weakly similar to UniRef100_A7PD80 Cluster: Chromosome chr17 scaffold_12, whole genome shotgun sequence; n=1; Vitis vinifera|Rep: Chromosome chr17 scaffold_12, whole genome shotgun sequence - Vitis vinifera (Grape), partial (66%)"	GO:0016023//cytoplasmic membrane-bounded vesicle	-	-
TC395792	1136	4	41	0.99057058	10.25606359	3.372073528	Up	4.69E-05	0.000809574	"homologue to UniRef100_O22575 Cluster: Glycine decarboxylase P subunit; n=1; x Tritordeum sp.|Rep: Glycine decarboxylase P subunit - x Tritordeum sp, partial (29%)"	-	-	-
TC416438	1546	43	438	7.824610561	80.50814136	3.363043828	Up	1.13E-13	1.36E-11	-	"GO:0010317//pyrophosphate-dependent phosphofructokinase complex, alpha-subunit complex;GO:0009536//plastid"	GO:0047334//diphosphate-fructose-6-phosphate 1-phosphotransferase activity	GO:0006096//glycolysis
CA688352	502	17	170	9.526842155	96.2321932	3.336449618	Up	2.33E-08	9.47E-07	"similar to UniRef100_A7CZR5 Cluster: Mammalian cell entry related domain protein precursor; n=1; Opitutaceae bacterium TAV2|Rep: Mammalian cell entry related domain protein precursor - Opitutaceae bacterium TAV2, partial (4%)"	-	-	-
CV781474	729	4	40	1.543605184	15.59220882	3.336449618	Up	4.69E-05	0.000809509	"weakly similar to UniRef100_Q9LMQ6 Cluster: F7H2.12 protein; n=1; Arabidopsis thaliana|Rep: F7H2.12 protein - Arabidopsis thaliana (Mouse-ear cress), partial (6%)"	-	-	-
TC372796	1125	16	158	4.001024637	39.9098177	3.318302271	Up	4.35E-08	1.67E-06	"similar to UniRef100_A0SMW0 Cluster: High-affinity potassium transporter; n=1; Aeluropus littoralis|Rep: High-affinity potassium transporter - Aeluropus littoralis, partial (25%)"	GO:0016020//membrane	-	-
TC412094	569	6	59	2.966489049	29.46557529	3.312202072	Up	1.67E-05	0.000334102	"weakly similar to UniRef100_A7PD80 Cluster: Chromosome chr17 scaffold_12, whole genome shotgun sequence; n=1; Vitis vinifera|Rep: Chromosome chr17 scaffold_12, whole genome shotgun sequence - Vitis vinifera (Grape), partial (66%)"	GO:0016023//cytoplasmic membrane-bounded vesicle	-	-
CJ701202	693	12	118	4.871377399	48.38647141	3.312202072	Up	5.11E-07	1.55E-05	-	-	-	-
CA678934	644	5	49	2.184177367	21.6214787	3.307303273	Up	2.83E-05	0.000525579	-	-	-	-
TC460547	1233	26	253	5.932176128	58.30860135	3.29707538	Up	7.81E-11	5.03E-09	"similar to UniRef100_Q5QE81 Cluster: SYD chromatin remodeling ATPase; n=1; Oryza sativa Japonica Group|Rep: SYD chromatin remodeling ATPase - Oryza sativa subsp. japonica (Rice), partial (6%)"	-	-	-
BE499702	468	6	58	3.606692882	35.21740243	3.287540018	Up	1.67E-05	0.000334043	"similar to UniRef100_Q9LXT9 Cluster: Callose synthase catalytic subunit-like protein; n=1; Arabidopsis thaliana|Rep: Callose synthase catalytic subunit-like protein - Arabidopsis thaliana (Mouse-ear cress), partial (7%)"	-	-	-
TC421345	786	14	134	5.010825226	48.44594501	3.273255792	Up	1.50E-07	5.17E-06	"weakly similar to UniRef100_P93529 Cluster: Leucine-rich repeat-containing extracellular glycoprotein precursor; n=1; Sorghum bicolor|Rep: Leucine-rich repeat-containing extracellular glycoprotein precursor - Sorghum bicolor (Sorghum) (Sorghum vulgare), partial (72%)"	GO:0016023//cytoplasmic membrane-bounded vesicle	GO:0005515//protein binding	GO:0007165//signal transduction
CJ626653	726	20	191	7.74991859	74.76045332	3.270022256	Up	3.52E-09	1.69E-07	"homologue to UniRef100_Q9FYY5 Cluster: Germin A; n=1; Hordeum vulgare|Rep: Germin A - Hordeum vulgare (Barley), partial (90%)"	GO:0005739//mitochondrion;GO:0016023//cytoplasmic membrane-bounded vesicle	-	-
TC426415	768	20	191	7.326094917	70.67199103	3.270022256	Up	3.52E-09	1.69E-07	"similar to UniRef100_Q656M9 Cluster: Chromatin remodeling protein-like; n=1; Oryza sativa Japonica Group|Rep: Chromatin remodeling protein-like - Oryza sativa subsp. japonica (Rice), partial (47%)"	-	-	-
CK204179	736	4	38	1.528924157	14.67171769	3.262449037	Up	4.69E-05	0.000809456	"similar to UniRef100_A7PY22 Cluster: Chromosome chr15 scaffold_37, whole genome shotgun sequence; n=1; Vitis vinifera|Rep: Chromosome chr15 scaffold_37, whole genome shotgun sequence - Vitis vinifera (Grape), partial (3%)"	-	-	-
TC395770	777	5	47	1.810309169	17.18905569	3.24718228	Up	2.83E-05	0.0005255	"homologue to UniRef100_Q6H8D5 Cluster: Coatomer subunit beta'-2; n=1; Oryza sativa Japonica Group|Rep: Coatomer subunit beta'-2 - Oryza sativa subsp. japonica (Rice), partial (23%)"	-	-	-
BQ239164	566	10	94	4.970354149	47.19397976	3.24718228	Up	1.70E-06	4.56E-05	"similar to UniRef100_Q10Q16 Cluster: Expressed protein; n=1; Oryza sativa Japonica Group|Rep: Expressed protein - Oryza sativa subsp. japonica (Rice), partial (11%)"	-	-	-
CA597826	471	4	37	2.389146877	22.32317668	3.223974889	Up	4.69E-05	0.000809705	-	-	-	-
EB512907	501	16	147	8.984336761	83.37863643	3.214193868	Up	4.35E-08	1.67E-06	"homologue to UniRef100_Q71ET7 Cluster: DNA-directed RNA polymerase; n=2; Zea mays|Rep: DNA-directed RNA polymerase - Zea mays (Maize), partial (16%)"	"GO:0005665//DNA-directed RNA polymerase II, core complex"	GO:0003899//DNA-directed RNA polymerase activity	"GO:0006351//transcription, DNA-dependent"
CA497104	494	13	119	7.403211706	68.4534265	3.208899568	Up	2.78E-07	8.97E-06	-	-	-	-
AL821103	575	10	91	4.892557301	44.9726757	3.200388069	Up	1.70E-06	4.56E-05	"similar to UniRef100_Q6J0P5 Cluster: Multidrug-resistance associated protein 3; n=1; Zea mays|Rep: Multidrug-resistance associated protein 3 - Zea mays (Maize), partial (12%)"	-	-	-
TC386591	980	18	163	5.167139599	47.26467852	3.193324676	Up	1.24E-08	5.33E-07	"homologue to UniRef100_P15290 Cluster: Oxalate oxidase GF-2.8 precursor; n=1; Triticum aestivum|Rep: Oxalate oxidase GF-2.8 precursor - Triticum aestivum (Wheat), partial (97%)"	GO:0016023//cytoplasmic membrane-bounded vesicle	-	-
BQ839375	689	6	54	2.449829128	22.27151279	3.184446525	Up	1.67E-05	0.000333866	"similar to UniRef100_Q5JN06 Cluster: Integral membrane protein-like; n=1; Oryza sativa Japonica Group|Rep: Integral membrane, partial (22%)"	-	-	-
TC442758	1008	4	36	1.116357321	10.14885735	3.184446525	Up	4.69E-05	0.000810255	-	-	-	-
BQ240702	681	8	71	3.304811099	29.62691397	3.164268643	Up	5.45E-06	0.00012678	"similar to UniRef100_Q2RAU4 Cluster: HEAT repeat family protein, expressed; n=2; Oryza sativa Japonica Group|Rep: HEAT repeat family protein, expressed - Oryza sativa subsp. japonica (Rice), partial (12%)"	-	-	-
CA730960	617	8	71	3.647611602	32.70004605	3.164268643	Up	5.45E-06	0.00012691	"weakly similar to UniRef100_A9V3V0 Cluster: Predicted protein; n=1; Monosiga brevicollis MX1|Rep: Predicted protein - Monosiga brevicollis MX1, partial (5%)"	-	-	-
TC455704	915	6	53	1.84473472	16.46000471	3.157479477	Up	1.67E-05	0.000333808	"similar to UniRef100_Q0D9I1 Cluster: Os06g0714800 protein; n=2; Oryza sativa Japonica Group|Rep: Os06g0714800 protein - Oryza sativa subsp. japonica (Rice), partial (46%)"	-	-	-
TC427632	546	5	44	2.576209202	22.89998582	3.152025047	Up	2.83E-05	0.000525469	"homologue to UniRef100_Q94A42 Cluster: AT5g19690/T29J13_110; n=1; Arabidopsis thaliana|Rep: AT5g19690/T29J13_110 - Arabidopsis thaliana (Mouse-ear cress), partial (15%)"	-	-	-
BQ240709	587	5	44	2.396269547	21.30049788	3.152025047	Up	2.83E-05	0.000525383	"similar to UniRef100_Q2PBW9 Cluster: Glycoprotein; n=9; Puumala virus|Rep: Glycoprotein - Puumala virus, partial (14%)"	-	-	-
CF554463	775	4	35	1.451984747	12.83339381	3.14380454	Up	4.70E-05	0.000810864	"similar to UniRef100_Q0D6E5 Cluster: Os07g0486700 protein; n=1; Oryza sativa Japonica Group|Rep: Os07g0486700 protein - Oryza, partial (47%)"	-	-	-
TC422182	844	4	35	1.333279833	11.78421825	3.14380454	Up	4.70E-05	0.000811112	"similar to UniRef100_A7QLM8 Cluster: Chromosome chr13 scaffold_120, whole genome shotgun sequence; n=1; Vitis vinifera|Rep: Chromosome chr13 scaffold_120, whole genome shotgun sequence - Vitis vinifera (Grape), partial (12%)"	-	-	-
TC372744	842	4	35	1.336446769	11.81220927	3.14380454	Up	4.70E-05	0.000810988	"homologue to UniRef100_P16273 Cluster: Pathogen-related protein; n=1; Hordeum vulgare|Rep: Pathogen-related protein - Hordeum vulgare (Barley), partial (97%)"	GO:0005575//cellular_component	GO:0003674//molecular_function	GO:0008150//biological_process
TC433651	736	11	95	4.204541431	36.67929423	3.124945513	Up	9.34E-07	2.67E-05	"homologue to UniRef100_Q9XEI4 Cluster: Unconventional myosin heavy chain; n=1; Zea mays|Rep: Unconventional myosin heavy chain - Zea mays (Maize), partial (8%)"	-	-	-
TC383321	1113	4	34	1.011040592	8.680783646	3.101984365	Up	4.71E-05	0.000812586	"similar to UniRef100_A1L2J7 Cluster: LOC100036867 protein; n=1; Xenopus laevis|Rep: LOC100036867 protein - Xenopus laevis (African clawed frog), partial (7%)"	-	-	-
TC458807	1055	22	187	5.866431266	50.36911572	3.101984365	Up	9.89E-10	5.29E-08	"similar to UniRef100_Q2HUA7 Cluster: Longin-like; n=1; Medicago truncatula|Rep: Longin-like - Medicago truncatula (Barrel medic), partial (97%)"	GO:0016023//cytoplasmic membrane-bounded vesicle	GO:0003674//molecular_function	-
TC413061	511	8	68	4.404259019	37.81492054	3.101984365	Up	5.45E-06	0.000126754	-	-	-	-
TC419727	746	4	34	1.508429195	12.95135683	3.101984365	Up	4.71E-05	0.00081271	"homologue to UniRef100_Q8RW01 Cluster: Glutathione transferase; n=1; Triticum aestivum|Rep: Glutathione transferase - Triticum aestivum (Wheat), partial (87%)"	GO:0009536//plastid;GO:0005739//mitochondrion;GO:0005737//cytoplasm	GO:0004364//glutathione transferase activity	-
BE515634	502	5	42	2.802012399	23.77501244	3.084910851	Up	2.83E-05	0.000525355	-	-	-	-
TC391681	991	5	42	1.419384686	12.04344727	3.084910851	Up	2.83E-05	0.000525441	-	-	-	-
CN010359	690	98	823	39.95588463	338.9424185	3.0845603	Up	0	0	"weakly similar to UniRef100_Q6YWY7 Cluster: Sterol desaturase-like; n=1; Oryza sativa Japonica Group|Rep: Sterol desaturase-like - Oryza sativa subsp. japonica (Rice), partial (72%)"	GO:0016020//membrane;GO:0005739//mitochondrion;GO:0009536//plastid;GO:0016023//cytoplasmic membrane-bounded vesicle	GO:0003824//catalytic activity	-
TC404452	1259	11	92	2.457936849	20.76525539	3.078651861	Up	9.34E-07	2.67E-05	"homologue to UniRef100_O04876 Cluster: Phenylalanine ammonia-lyase; n=1; Hordeum vulgare|Rep: Phenylalanine ammonia-lyase - Hordeum vulgare (Barley), partial (59%)"	-	-	-
BU099557	701	6	50	2.407891967	20.26875933	3.073415212	Up	1.67E-05	0.000333756	"similar to UniRef100_Q9ZS49 Cluster: Avr9 elicitor response protein; n=1; Nicotiana tabacum|Rep: Avr9 elicitor response protein - Nicotiana tabacum (Common tobacco), partial (17%)"	-	-	-
TC418096	701	6	50	2.407891967	20.26875933	3.073415212	Up	1.67E-05	0.000333697	-	-	-	-
TC417192	662	12	100	5.09949326	42.92568064	3.073415212	Up	5.11E-07	1.55E-05	-	-	-	-
CJ774412	429	4	33	2.623049369	21.85907737	3.058915643	Up	4.74E-05	0.000816088	-	-	-	-
TC403036	1185	4	33	0.949610278	7.913539402	3.058915643	Up	4.74E-05	0.000816337	"homologue to UniRef100_Q4LB19 Cluster: Adenosylhomocysteinase; n=1; Hordeum vulgare|Rep: Adenosylhomocysteinase - Hordeum vulgare (Barley), partial (48%)"	-	-	-
TC382807	1383	8	66	1.627314793	13.56116297	3.058915643	Up	5.45E-06	0.000126936	"weakly similar to UniRef100_Q0J7C1 Cluster: Os08g0205000 protein; n=1; Oryza sativa Japonica Group|Rep: Os08g0205000 protein - Oryza sativa subsp. japonica (Rice), partial (52%)"	-	-	-
TC418284	488	4	33	2.3059184	19.21627908	3.058915643	Up	4.74E-05	0.000816212	-	-	-	-
CA725477	466	10	82	6.036953751	50.00381218	3.050145433	Up	1.70E-06	4.56E-05	"similar to UniRef100_A8MRU3 Cluster: Uncharacterized protein At4g24220.2; n=1; Arabidopsis thaliana|Rep: Uncharacterized protein At4g24220.2 - Arabidopsis thaliana (Mouse-ear cress), partial (16%)"	-	-	-
CB307495	736	5	41	1.911155196	15.83001119	3.050145433	Up	2.83E-05	0.000525436	"UniRef100_Q6SI70 Cluster: C/EBP; n=2; Bos taurus|Rep: C/EBP - Bos taurus (Bovine), partial (5%)"	-	-	-
TC438171	662	22	178	9.349070976	76.40771153	3.030823336	Up	9.89E-10	5.29E-08	"similar to UniRef100_Q0JQP7 Cluster: Os01g0148000 protein; n=1; Oryza sativa Japonica Group|Rep: Os01g0148000 protein - Oryza sativa subsp. japonica (Rice), partial (9%)"	-	-	-
TC419288	518	14	113	7.603298509	61.99031787	3.027345564	Up	1.50E-07	5.17E-06	"homologue to UniRef100_Q9AYP3 Cluster: MRNA, , relating to carbonate stress; n=2; Oryza sativa|Rep: MRNA, , relating to carbonate stress - Oryza sativa subsp. japonica (Rice), partial (17%)"	-	-	-
TC429871	568	39	314	19.31612632	157.0928765	3.023740053	Up	1.33E-13	1.54E-11	"homologue to UniRef100_Q50HV8 Cluster: Glycosyltransferase; n=1; Triticum aestivum|Rep: Glycosyltransferase - Triticum aestivum (Wheat), partial (8%)"	GO:0016023//cytoplasmic membrane-bounded vesicle	-	-
DR739103	1072	5	40	1.312136403	10.6032838	3.014521523	Up	2.84E-05	0.000525654	"homologue to UniRef100_Q6YUP8 Cluster: Sexual differentiation process protein isp4-like; n=2; Oryza sativa Japonica Group|Rep: Sexual differentiation process protein isp4-like - Oryza sativa subsp. japonica (Rice), partial (65%)"	-	-	-
TC397738	1144	4	32	0.983643513	7.948755407	3.014521523	Up	4.78E-05	0.000822896	"similar to UniRef100_Q7F7Z7 Cluster: ESTs AU056822; n=1; Oryza sativa Japonica Group|Rep: ESTs AU056822 - Oryza sativa subsp. japonica (Rice), partial (13%)"	-	-	-
TC398985	607	5	40	2.317315031	18.72606299	3.014521523	Up	2.84E-05	0.000525567	"homologue to UniRef100_A6P321 Cluster: Membrane-associated RING-CH protein IX; n=1; Rattus norvegicus|Rep: Membrane-associated RING-CH protein IX - Rattus norvegicus (Rat), partial (5%)"	-	-	-
TC394028	971	4	32	1.158896168	9.364960027	3.014521523	Up	4.78E-05	0.000822771	"weakly similar to UniRef100_A7NZL9 Cluster: Chromosome chr6 scaffold_3, whole genome shotgun sequence; n=1; Vitis vinifera|Rep: Chromosome chr6 scaffold_3, whole genome shotgun sequence - Vitis vinifera (Grape), partial (69%)"	GO:0016023//cytoplasmic membrane-bounded vesicle	GO:0004089//carbonate dehydratase activity;GO:0008270//zinc ion binding	GO:0006730//one-carbon metabolic process
CA500595	465	5	40	3.024968224	24.44455964	3.014521523	Up	2.84E-05	0.000525481	-	-	-	-
TC457520	853	4	32	1.319212402	10.66046446	3.014521523	Up	4.78E-05	0.000823022	"weakly similar to UniRef100_A7P334 Cluster: Chromosome chr1 scaffold_5, whole genome shotgun sequence; n=1; Vitis vinifera|Rep: Chromosome chr1 scaffold_5, whole genome shotgun sequence - Vitis vinifera (Grape), partial (8%)"	-	-	-
TC451799	1162	93	741	22.51544765	181.2121276	3.008692445	Up	3.69E-14	5.21E-12	-	-	-	-
TC421033	471	14	110	8.362014071	66.36620093	2.988526315	Up	1.50E-07	5.17E-06	"similar to UniRef100_A8DF49 Cluster: Periplasmic glucan biosynthesis protein, MdoG; n=1; Methylobacterium populi BJ001|Rep: Periplasmic glucan biosynthesis protein, MdoG - Methylobacterium populi BJ001, partial (3%)"	-	-	-
BQ608452	616	6	47	2.740149787	21.68164979	2.984147874	Up	1.67E-05	0.000333682	"similar to UniRef100_Q0D8Q3 Cluster: Os07g0137900 protein; n=2; Oryza sativa Japonica Group|Rep: Os07g0137900 protein - Oryza sativa subsp. japonica (Rice), partial (16%)"	-	-	-
BE515965	309	13	101	11.83555528	92.88339348	2.972293288	Up	2.78E-07	8.97E-06	"similar to UniRef100_Q6WGM8 Cluster: Beta 1,3 glucan synthase; n=1; Lolium multiflorum|Rep: Beta 1,3 glucan synthase - Lolium multiflorum (Italian ryegrass) (Lolium perenne subsp.multiflorum), partial (5%)"	-	-	-
BQ166957	240	8	62	9.377401494	73.41006817	2.968717834	Up	5.45E-06	0.000126832	-	-	-	-
CJ539529	689	4	31	1.633219418	12.78549808	2.968717834	Up	4.85E-05	0.000832352	"weakly similar to UniRef100_A8VNJ9 Cluster: Vacuolar H+transporting two-sector ATPase F subunit; n=1; Anaeromyxobacter sp. K|Rep: Vacuolar H+transporting two-sector ATPase F subunit - Anaeromyxobacter sp. K, partial (19%)"	-	-	-
CJ647993	437	8	62	5.150060317	40.31674224	2.968717834	Up	5.45E-06	0.000126806	"homologue to UniRef100_Q0RB94 Cluster: Pantothenate synthetase 4; n=1; Frankia alni ACN14a|Rep: Pantothenate synthetase 4 - Frankia alni (strain ACN14a), partial (6%)"	-	-	-
CA636787	467	4	31	2.409610662	18.86340081	2.968717834	Up	4.85E-05	0.000832226	-	-	-	-
TC459421	908	4	31	1.239304162	9.701771123	2.968717834	Up	4.85E-05	0.0008321	-	-	-	-
TC436381	2050	23	178	3.156296113	24.67410002	2.966692998	Up	5.24E-10	2.92E-08	"weakly similar to UniRef100_Q8L7J3 Cluster: Gag-pol polyprotein; n=1; Zea mays|Rep: Gag-pol polyprotein - Zea mays (Maize), partial (9%)"	-	-	-
TC423913	510	9	69	4.964506673	38.44625961	2.953120979	Up	3.06E-06	7.67E-05	-	-	-	-
TC427178	1669	10	76	1.685572467	12.93994514	2.940520942	Up	1.70E-06	4.56E-05	-	-	-	-
CA599853	544	4	30	2.068544447	15.67102973	2.921412119	Up	4.99E-05	0.000852168	"similar to UniRef100_Q337K5 Cluster: Expressed protein; n=1; Oryza sativa Japonica Group|Rep: Expressed protein - Oryza sativa subsp. japonica (Rice), partial (11%)"	-	-	-
BE586004	691	4	30	1.6284923	12.33725061	2.921412119	Up	4.99E-05	0.000852039	-	GO:0005575//cellular_component;GO:0016023//cytoplasmic membrane-bounded vesicle;GO:0009536//plastid	GO:0003674//molecular_function	GO:0008150//biological_process
BJ278649	263	4	30	4.278662279	32.41460142	2.921412119	Up	4.99E-05	0.000852297	"weakly similar to UniRef100_A5NVI2 Cluster: LigA; n=1; Methylobacterium sp. 4-46|Rep: LigA - Methylobacterium sp. 4-46, partial (33%)"	-	-	-
TC422247	559	109	815	54.85528244	414.3057688	2.916993448	Up	0	0	-	-	-	-
TC431977	480	9	66	5.27478834	39.0731008	2.888990641	Up	3.06E-06	7.67E-05	"similar to UniRef100_Q0JHT2 Cluster: Os01g0844800 protein; n=2; Oryza sativa Japonica Group|Rep: Os01g0844800 protein - Oryza sativa subsp. japonica (Rice), partial (6%)"	-	-	-
BE498664	455	13	95	8.037772709	59.33178143	2.883937413	Up	2.78E-07	8.97E-06	"similar to UniRef100_A7QLN5 Cluster: Chromosome chr13 scaffold_120, whole genome shotgun sequence; n=1; Vitis vinifera|Rep: Chromosome chr13 scaffold_120, whole genome shotgun sequence - Vitis vinifera (Grape), partial (37%)"	-	-	-
DR733830	730	4	29	1.541490657	11.28886598	2.872502518	Up	5.22E-05	0.000889462	"weakly similar to UniRef100_A7PRX2 Cluster: Chromosome chr14 scaffold_27, whole genome shotgun sequence; n=1; Vitis vinifera|Rep: Chromosome chr14 scaffold_27, whole genome shotgun sequence - Vitis vinifera (Grape), partial (7%)"	-	-	-
CV780016	545	8	58	4.129497906	30.24173273	2.872502518	Up	5.45E-06	0.000126703	-	-	-	-
BE489609	574	8	58	3.920864736	28.71384031	2.872502518	Up	5.45E-06	0.000126729	"similar to UniRef100_Q42586 Cluster: Uridine 5'-monophosphate synthase (UMP synthase) [Includes: Orotate phosphoribosyltransferase  (OPRTase); Orotidine 5'- phosphate decarboxylase  (OMPdecase)]; n=1; Arabidopsis thaliana|Rep: Uridine 5'-monophosphate synthase (UMP synthase) [Includes: Orotate phosphoribosyltransferase  (OPRTase); Orotidine 5'- phosphate decarboxylase  (OMPdecase)] - Arabidopsis thaliana (Mouse-ear cress), partial (4%)"	-	-	-
TC431914	461	24	174	14.64583314	107.2564707	2.872502518	Up	2.78E-10	1.63E-08	"weakly similar to UniRef100_A7Q5E8 Cluster: Chromosome undetermined scaffold_53, whole genome shotgun sequence; n=1; Vitis vinifera|Rep: Chromosome undetermined scaffold_53, whole genome shotgun sequence - Vitis vinifera (Grape), partial (42%)"	-	-	-
CD887346	351	4	29	3.205949229	23.47826829	2.872502518	Up	5.22E-05	0.000889194	-	-	-	-
CN011007	719	4	29	1.565073963	11.46157464	2.872502518	Up	5.22E-05	0.000889596	"homologue to UniRef100_Q7XZU4 Cluster: HGA6; n=1; Hordeum vulgare subsp. vulgare|Rep: HGA6 - Hordeum vulgare var. distichum (Two-rowed barley), partial (36%)"	-	-	-
CD490523	691	4	29	1.6284923	11.92600893	2.872502518	Up	5.22E-05	0.000889328	"similar to UniRef100_Q6N6J2 Cluster: Possible sulfonate transport system permease protein. Subunit of an ABC transporter; n=1; Rhodopseudomonas palustris|Rep: Possible sulfonate transport system permease protein. Subunit of an ABC transporter - Rhodopseudomonas palustris, partial (7%)"	-	-	-
AL815975	150	9	65	16.87932269	123.1394692	2.866964335	Up	3.06E-06	7.67E-05	"weakly similar to UniRef100_Q2HVM1 Cluster: RNA-directed DNA polymerase; n=1; Medicago truncatula|Rep: RNA-directed DNA polymerase - Medicago truncatula (Barrel medic), partial (7%)"	-	-	-
CV775491	751	14	101	5.244352367	38.21700211	2.865378084	Up	1.50E-07	5.16E-06	-	-	-	-
DR739350	1148	5	36	1.22527023	8.91119182	2.86251843	Up	2.87E-05	0.000531257	"similar to UniRef100_Q1KL28 Cluster: Choline kinase; n=1; Oryza sativa Indica Group|Rep: Choline kinase - Oryza sativa subsp. indica (Rice), partial (65%)"	GO:0005575//cellular_component	GO:0004103//choline kinase activity	GO:0009611//response to wounding
TC400692	635	6	43	2.658161053	19.24287283	2.855823777	Up	1.67E-05	0.000334105	-	-	-	-
CJ900904	423	7	50	4.65544755	33.5895988	2.851022791	Up	9.61E-06	0.000206714	-	-	-	-
TC409472	976	8	57	2.3059184	16.59587739	2.847411537	Up	5.45E-06	0.000126679	"weakly similar to UniRef100_Q94JT6 Cluster: At1g78070/F28K19_28; n=1; Arabidopsis thaliana|Rep: At1g78070/F28K19_28 - Arabidopsis thaliana (Mouse-ear cress), partial (18%)"	-	-	-
TC460907	793	47	330	16.67356382	118.2540251	2.826254886	Up	0	0	"homologue to UniRef100_Q4W6G2 Cluster: Xylanase inhibitor XIP-III; n=1; Triticum aestivum|Rep: Xylanase inhibitor XIP-III - Triticum aestivum (Wheat), partial (49%)"	GO:0016023//cytoplasmic membrane-bounded vesicle	-	-
TC395391	756	5	35	1.860595535	13.15592619	2.821876445	Up	2.90E-05	0.000535449	"weakly similar to UniRef100_A9SPX0 Cluster: Predicted protein; n=1; Physcomitrella patens subsp. patens|Rep: Predicted protein - Physcomitrella patens subsp. patens, partial (6%)"	-	-	-
BJ263653	598	4	28	1.881752808	13.30552536	2.821876445	Up	5.65E-05	0.000949145	"similar to UniRef100_Q2R3H8 Cluster: NLI interacting factor-like phosphatase family protein, expressed; n=2; Oryza sativa Japonica Group|Rep: NLI interacting factor-like phosphatase family protein, expressed - Oryza sativa subsp. japonica (Rice), partial (12%)"	-	-	-
CV775489	870	4	28	1.293434689	9.145636969	2.821876445	Up	5.65E-05	0.000949568	"homologue to UniRef100_P09189 Cluster: Heat shock cognate 70 kDa protein; n=1; Petunia x hybrida|Rep: Heat shock cognate 70 kDa protein - Petunia hybrida (Petunia), partial (27%)"	-	-	-
BF485392	523	6	42	3.227403956	22.82037523	2.821876445	Up	1.67E-05	0.000334282	-	-	-	-
TC447579	1397	4	28	0.80550335	5.695564898	2.821876445	Up	5.65E-05	0.000949427	"homologue to UniRef100_Q84QG6 Cluster: Agmatine coumaroyltransferase; n=1; Hordeum vulgare|Rep: Agmatine coumaroyltransferase - Hordeum vulgare (Barley), partial (92%)"	-	-	-
DR739731	1212	4	28	0.928455593	6.564937428	2.821876445	Up	5.65E-05	0.000949286	"similar to UniRef100_Q10P53 Cluster: Sec7 domain containing protein, expressed; n=1; Oryza sativa Japonica Group|Rep: Sec7 domain containing protein, expressed - Oryza sativa subsp. japonica (Rice), partial (12%)"	-	-	-
CA497401	588	4	28	1.913755407	13.5318098	2.821876445	Up	5.65E-05	0.000949003	"similar to UniRef100_A7PCG9 Cluster: Chromosome chr2 scaffold_11, whole genome shotgun sequence; n=1; Vitis vinifera|Rep: Chromosome chr2 scaffold_11, whole genome shotgun sequence - Vitis vinifera (Grape), partial (12%)"	-	-	-
BQ241208	562	6	42	3.003438201	21.23675488	2.821876445	Up	1.67E-05	0.000334341	-	-	-	-
TC385962	1154	303	2118	73.86532026	521.5492516	2.819834414	Up	2.41E-13	2.55E-11	-	-	-	-
TC457938	1493	33	230	6.218102799	43.77671891	2.815617455	Up	1.16E-12	1.00E-10	"similar to UniRef100_A7PDN2 Cluster: Chromosome chr11 scaffold_13, whole genome shotgun sequence; n=1; Vitis vinifera|Rep: Chromosome chr11 scaffold_13, whole genome shotgun sequence - Vitis vinifera (Grape), partial (19%)"	-	-	-
GH723823	729	17	118	6.560322033	45.99701603	2.809701731	Up	2.33E-08	9.47E-07	"homologue to UniRef100_Q6K8E9 Cluster: Zinc finger-like; n=2; Oryza sativa|Rep: Zinc finger-like - Oryza sativa subsp. japonica (Rice), partial (7%)"	-	-	-
TC418644	535	13	90	6.835862771	47.80396359	2.805934901	Up	2.78E-07	8.97E-06	"similar to UniRef100_Q9LK88 Cluster: NADPH:quinone oxidoreductase; n=2; Arabidopsis thaliana|Rep: NADPH:quinone oxidoreductase - Arabidopsis thaliana (Mouse-ear cress), partial (26%)"	-	-	-
TC375873	974	11	76	3.17714835	22.17327355	2.803017418	Up	9.34E-07	2.67E-05	"homologue to UniRef100_P93598 Cluster: PSBGer1 protein; n=1; Triticum aestivum|Rep: PSBGer1 protein - Triticum aestivum (Wheat), complete"	GO:0016023//cytoplasmic membrane-bounded vesicle	-	-
CV763788	721	31	213	12.09567738	83.94977148	2.795034833	Up	3.55E-12	2.83E-10	"weakly similar to UniRef100_Q0JPK6 Cluster: Os01g0217900 protein; n=1; Oryza sativa Japonica Group|Rep: Os01g0217900 protein - Oryza sativa subsp. japonica (Rice), partial (7%)"	-	-	-
TC448401	580	7	48	3.395266058	23.5173522	2.792129102	Up	9.61E-06	0.000206723	"similar to UniRef100_Q4U0Z7 Cluster: Cellulose synthase BoCesA4a; n=1; Bambusa oldhamii|Rep: Cellulose synthase BoCesA4a - Bambusa oldhamii (Giant timber bamboo), partial (14%)"	-	-	-
TC402072	741	7	48	2.657563176	18.4076441	2.792129102	Up	9.61E-06	0.000206762	"similar to UniRef100_Q9FUN0 Cluster: Homocysteine S-methyltransferase 1; n=1; Zea mays|Rep: Homocysteine S-methyltransferase 1 - Zea mays (Maize), partial (59%)"	GO:0005575//cellular_component	GO:0008898//homocysteine S-methyltransferase activity	GO:0009086//methionine biosynthetic process
TC372549	821	39	266	13.36365377	92.06904938	2.78440174	Up	1.33E-13	1.54E-11	-	GO:0005739//mitochondrion;GO:0016023//cytoplasmic membrane-bounded vesicle	-	-
CK214745	1036	11	75	2.987010128	20.57200814	2.783908595	Up	9.34E-07	2.66E-05	"weakly similar to UniRef100_A7PCJ5 Cluster: Chromosome chr17 scaffold_12, whole genome shotgun sequence; n=1; Vitis vinifera|Rep: Chromosome chr17 scaffold_12, whole genome shotgun sequence - Vitis vinifera (Grape), partial (11%)"	-	-	-
TC439944	804	5	34	1.749515204	12.01705497	2.78005627	Up	2.95E-05	0.000542072	"similar to UniRef100_Q6YY46 Cluster: Glycerophosphoryl diester phosphodiesterase 2-like protein; n=1; Oryza sativa Japonica Group|Rep: Glycerophosphoryl diester phosphodiesterase 2-like protein - Oryza sativa subsp. japonica (Rice), partial (53%)"	-	-	-
TC408041	540	5	34	2.604833748	17.89205962	2.78005627	Up	2.95E-05	0.000541719	"weakly similar to UniRef100_Q56Y55 Cluster: AIM1 protein; n=1; Arabidopsis thaliana|Rep: AIM1 protein - Arabidopsis thaliana (Mouse-ear cress), partial (29%)"	-	-	-
TC409514	530	10	68	5.30796311	36.45929131	2.78005627	Up	1.70E-06	4.55E-05	-	-	-	-
TC436479	904	10	68	3.111969522	21.37546946	2.78005627	Up	1.70E-06	4.55E-05	-	-	-	-
CJ639196	694	5	34	2.026815885	13.9217755	2.78005627	Up	2.95E-05	0.000541807	"similar to UniRef100_A7PI24 Cluster: Chromosome chr13 scaffold_17, whole genome shotgun sequence; n=1; Vitis vinifera|Rep: Chromosome chr13 scaffold_17, whole genome shotgun sequence - Vitis vinifera (Grape), partial (14%)"	-	-	-
CD905387	568	5	34	2.476426451	17.01005669	2.78005627	Up	2.95E-05	0.000541896	"similar to UniRef100_A9RJP6 Cluster: Predicted protein; n=1; Physcomitrella patens subsp. patens|Rep: Predicted protein - Physcomitrella patens subsp. patens, partial (4%)"	-	-	-
TC383764	702	5	34	2.003718268	13.76312279	2.78005627	Up	2.95E-05	0.000541984	"similar to UniRef100_Q0LTW4 Cluster: Peptidase M56, BlaR1 precursor; n=1; Caulobacter sp. K31|Rep: Peptidase M56, BlaR1 precursor - Caulobacter sp. K31, partial (3%)"	-	-	-
CA635103	603	5	34	2.332686939	16.02273996	2.78005627	Up	2.95E-05	0.000541631	"similar to UniRef100_Q6ZLF2 Cluster: 1-phosphatidylinositol-3-phosphate 5-kinase-like; n=3; Oryza sativa Japonica Group|Rep: 1-phosphatidylinositol-3-phosphate 5-kinase-like - Oryza sativa subsp. japonica (Rice), partial (4%)"	-	-	-
TC386707	1081	41	275	10.6699388	72.29065828	2.760257327	Up	1.39E-13	1.60E-11	"similar to UniRef100_Q8S412 Cluster: Cinnamyl alcohol dehydrogenase; n=1; Lolium perenne|Rep: Cinnamyl alcohol dehydrogenase - Lolium perenne (Perennial ryegrass), partial (57%)"	GO:0005575//cellular_component;GO:0009536//plastid;GO:0005739//mitochondrion	GO:0018456//aryl-alcohol dehydrogenase activity;GO:0045551//cinnamyl-alcohol dehydrogenase activity	GO:0009626//plant-type hypersensitive response;GO:0009809//lignin biosynthetic process;GO:0009617//response to bacterium
TC391742	746	10	67	3.771072987	25.52179141	2.758682619	Up	1.70E-06	4.55E-05	"UniRef100_Q42831 Cluster: Non-symbiotic hemoglobin; n=1; Hordeum vulgare|Rep: Non-symbiotic hemoglobin - Hordeum vulgare (Barley), complete"	GO:0005575//cellular_component	GO:0005344//oxygen transporter activity;GO:0019825//oxygen binding	GO:0015671//oxygen transport;GO:0009735//response to cytokinin stimulus;GO:0001666//response to hypoxia
TC445875	765	12	80	4.412894821	29.71691564	2.751487117	Up	5.11E-07	1.55E-05	"weakly similar to UniRef100_A7P3T5 Cluster: Chromosome chr1 scaffold_5, whole genome shotgun sequence; n=1; Vitis vinifera|Rep: Chromosome chr1 scaffold_5, whole genome shotgun sequence - Vitis vinifera (Grape), partial (6%)"	-	-	-
CJ630817	788	27	180	9.639207119	64.91147341	2.751487117	Up	4.15E-11	2.80E-09	-	-	-	-
BE400627	299	6	40	5.645258424	38.01578673	2.751487117	Up	1.68E-05	0.000336001	-	-	-	-
BQ169771	542	6	40	3.114266179	20.97180855	2.751487117	Up	1.68E-05	0.000335942	"weakly similar to UniRef100_Q2R8K0 Cluster: Nitrate-induced NOI protein, expressed; n=2; Oryza sativa Japonica Group|Rep: Nitrate-induced NOI protein, expressed - Oryza sativa subsp. japonica (Rice), partial (13%)"	-	-	-
TC433013	1457	5	33	0.965415391	6.436200543	2.736987548	Up	3.04E-05	0.000556329	"homologue to UniRef100_Q84QG6 Cluster: Agmatine coumaroyltransferase; n=1; Hordeum vulgare|Rep: Agmatine coumaroyltransferase - Hordeum vulgare (Barley), partial (97%)"	-	-	-
TC451188	254	5	33	5.537835528	36.91946532	2.736987548	Up	3.04E-05	0.000556419	"similar to UniRef100_Q9FQD1 Cluster: Glutathione S-transferase GST 8; n=1; Zea mays|Rep: Glutathione S-transferase GST 8 - Zea mays (Maize), partial (35%)"	-	-	-
TC440971	327	10	66	8.603120637	57.35501035	2.736987548	Up	1.70E-06	4.55E-05	"similar to UniRef100_Q1T6Y2 Cluster: Delta-12 fatty acid desaturase; n=1; Zea mays|Rep: Delta-12 fatty acid desaturase - Zea mays (Maize), partial (25%)"	-	-	-
DR733256	718	5	33	1.959067164	13.06064651	2.736987548	Up	3.04E-05	0.000556509	-	-	-	-
TC456607	664	12	79	5.08413334	33.80914527	2.733339771	Up	5.11E-07	1.55E-05	-	-	-	-
AJ604237	527	7	46	3.736725453	24.80403846	2.730728557	Up	9.63E-06	0.000206956	"similar to UniRef100_A9V8F9 Cluster: Predicted protein; n=1; Monosiga brevicollis MX1|Rep: Predicted protein - Monosiga brevicollis MX1, partial (4%)"	-	-	-
EB511847	499	9	59	5.073944696	33.59902273	2.727239571	Up	3.06E-06	7.66E-05	"similar to UniRef100_Q109D5 Cluster: Oxidoreductase, 2OG-Fe oxygenase family protein, expressed; n=1; Oryza sativa Japonica Group|Rep: Oxidoreductase, 2OG-Fe oxygenase family protein, expressed - Oryza sativa subsp. japonica (Rice), partial (21%)"	-	-	-
TC416212	743	24	157	9.087118541	60.04626771	2.724179771	Up	2.78E-10	1.63E-08	"homologue to UniRef100_A1A698 Cluster: Histidine kinase; n=2; Oryza sativa Japonica Group|Rep: Histidine kinase - Oryza sativa subsp. japonica (Rice), partial (24%)"	-	-	-
AL812917	570	8	52	3.948379576	25.92409878	2.714961241	Up	5.45E-06	0.000126705	-	-	-	-
DR740506	1145	8	52	1.965568872	12.90544655	2.714961241	Up	5.45E-06	0.000126679	-	-	-	-
TC380772	779	38	247	13.72302658	90.10205062	2.714961241	Up	1.65E-13	1.85E-11	"homologue to UniRef100_P31922 Cluster: Sucrose synthase 1; n=1; Hordeum vulgare|Rep: Sucrose synthase 1 - Hordeum vulgare (Barley), partial (28%)"	-	-	-
TC434709	964	40	259	11.67311389	76.34804305	2.709401716	Up	1.11E-13	1.35E-11	"similar to UniRef100_A7QM75 Cluster: Chromosome chr5 scaffold_124, whole genome shotgun sequence; n=1; Vitis vinifera|Rep: Chromosome chr5 scaffold_124, whole genome shotgun sequence - Vitis vinifera (Grape), partial (15%)"	-	-	-
CJ707252	112	13	84	32.65345163	213.1260044	2.706399228	Up	2.78E-07	8.98E-06	-	-	-	-
TC390601	698	14	90	5.642562504	36.64057381	2.699019698	Up	1.50E-07	5.17E-06	"weakly similar to UniRef100_Q41001 Cluster: Blue copper protein precursor; n=1; Pisum sativum|Rep: Blue copper protein precursor - Pisum sativum (Garden pea), partial (28%)"	-	-	-
TC424212	754	5	32	1.865530801	12.06018062	2.692593428	Up	3.20E-05	0.000580576	"homologue to UniRef100_P73463 Cluster: Slr1220 protein; n=1; Synechocystis sp. PCC 6803|Rep: Slr1220 protein - Synechocystis sp. (strain PCC 6803), partial (5%)"	-	-	-
TC383174	722	5	32	1.948213607	12.59470386	2.692593428	Up	3.20E-05	0.000580669	"similar to UniRef100_A7P7D8 Cluster: Chromosome chr9 scaffold_7, whole genome shotgun sequence; n=1; Vitis vinifera|Rep: Chromosome chr9 scaffold_7, whole genome shotgun sequence - Vitis vinifera (Grape), partial (45%)"	-	-	-
CJ660873	768	5	32	1.831523729	11.84033358	2.692593428	Up	3.20E-05	0.000580297	"similar to UniRef100_A7LFZ6 Cluster: Dicer-like protein; n=1; Oryza sativa Japonica Group|Rep: Dicer-like protein - Oryza sativa subsp. japonica (Rice), partial (15%)"	-	-	-
CJ640405	213	5	32	6.603803869	42.69190698	2.692593428	Up	3.20E-05	0.00058039	"homologue to UniRef100_Q2QNG8 Cluster: Expressed protein; n=1; Oryza sativa Japonica Group|Rep: Expressed protein - Oryza sativa subsp. japonica (Rice), partial (5%)"	-	-	-
TC376280	1106	15	96	3.815398438	24.66557736	2.692593428	Up	8.10E-08	2.95E-06	"similar to UniRef100_A9IY55 Cluster: Pentapeptide repeat protein; n=1; Desulfatibacillum alkenivorans AK-01|Rep: Pentapeptide repeat protein - Desulfatibacillum alkenivorans AK-01, partial (6%)"	-	-	-
CK199175	620	5	32	2.268726168	14.66673578	2.692593428	Up	3.20E-05	0.000580483	"homologue to UniRef100_Q5ECI1 Cluster: Myosin XI B; n=1; Oryza sativa Japonica Group|Rep: Myosin XI B - Oryza sativa subsp. japonica (Rice), partial (6%)"	GO:0016461//unconventional myosin complex	-	GO:0007605//sensory perception of sound;GO:0008150//biological_process
TC405659	721	5	32	1.950915706	12.61217224	2.692593428	Up	3.20E-05	0.000580762	"similar to UniRef100_A7PSW3 Cluster: Chromosome chr8 scaffold_29, whole genome shotgun sequence; n=1; Vitis vinifera|Rep: Chromosome chr8 scaffold_29, whole genome shotgun sequence - Vitis vinifera (Grape), partial (47%)"	-	-	-
CJ661965	356	8	51	6.321843704	40.70946151	2.686946865	Up	5.46E-06	0.000126694	-	-	-	-
CA730648	518	28	178	15.20659702	97.64846532	2.682900032	Up	2.21E-11	1.57E-09	"homologue to UniRef100_Q0IV90 Cluster: Os11g0104900 protein; n=1; Oryza sativa Japonica Group|Rep: Os11g0104900 protein - Oryza sativa subsp. japonica (Rice), partial (10%)"	-	-	-
TC390517	642	6	38	2.629177989	16.81991312	2.677486536	Up	1.71E-05	0.000341102	-	-	-	-
CJ611310	360	6	38	4.688700747	29.99551172	2.677486536	Up	1.71E-05	0.000341042	"homologue to UniRef100_Q4T485 Cluster: Chromosome undetermined SCAF9784, whole genome shotgun sequence; n=1; Tetraodon nigroviridis|Rep: Chromosome undetermined SCAF9784, whole genome shotgun sequence - Tetraodon nigroviridis (Green puffer), partial (8%)"	-	-	-
TC425577	728	12	76	4.637176563	29.66589072	2.677486536	Up	5.11E-07	1.55E-05	"similar to UniRef100_A7NV11 Cluster: Chromosome chr18 scaffold_1, whole genome shotgun sequence; n=1; Vitis vinifera|Rep: Chromosome chr18 scaffold_1, whole genome shotgun sequence - Vitis vinifera (Grape), partial (7%)"	-	-	-
NP234380	2219	12	76	1.521344992	9.732658153	2.677486536	Up	5.11E-07	1.55E-05	GB|AF002820.1|AAB61925.1 starch branching enzyme I	-	-	-
BQ240105	553	24	152	12.209275	78.10766163	2.677486536	Up	2.78E-10	1.63E-08	"similar to UniRef100_A7PAF1 Cluster: Chromosome chr14 scaffold_9, whole genome shotgun sequence; n=1; Vitis vinifera|Rep: Chromosome chr14 scaffold_9, whole genome shotgun sequence - Vitis vinifera (Grape), partial (3%)"	-	-	-
CD867411	617	10	63	4.559514503	29.01553382	2.669873352	Up	1.70E-06	4.55E-05	-	-	-	-
CA688282	481	9	56	5.263822044	33.08400899	2.651951444	Up	3.06E-06	7.66E-05	"similar to UniRef100_A7XDF1 Cluster: (-)-isopiperitenone reductase; n=1; Mentha haplocalyx var. piperascens|Rep: (-)-isopiperitenone reductase - Mentha haplocalyx var. piperascens, partial (14%)"	-	-	-
TC407349	774	5	31	1.817325871	11.38140592	2.646789739	Up	3.48E-05	0.000625985	-	GO:0016023//cytoplasmic membrane-bounded vesicle	-	-
TC372867	1262	10	62	2.229176266	13.96071027	2.646789739	Up	1.70E-06	4.55E-05	-	GO:0005739//mitochondrion;GO:0016023//cytoplasmic membrane-bounded vesicle	GO:0004601//peroxidase activity	-
CA596653	578	5	31	2.433581703	15.2408446	2.646789739	Up	3.48E-05	0.000626284	"similar to UniRef100_A7QE42 Cluster: Chromosome chr4 scaffold_83, whole genome shotgun sequence; n=1; Vitis vinifera|Rep: Chromosome chr4 scaffold_83, whole genome shotgun sequence - Vitis vinifera (Grape), partial (22%)"	-	-	-
TC397165	603	5	31	2.332686939	14.60896879	2.646789739	Up	3.48E-05	0.000626085	"similar to UniRef100_Q6YTR0 Cluster: SWP1 protein-like; n=1; Oryza sativa Japonica Group|Rep: SWP1 protein-like - Oryza sativa subsp. japonica (Rice), partial (35%)"	-	-	-
CJ784659	428	5	31	3.286472486	20.5822621	2.646789739	Up	3.48E-05	0.000626185	"similar to UniRef100_P06422 Cluster: Regulatory protein E2; n=1; Human papillomavirus type 8|Rep: Regulatory protein E2 - Human papillomavirus type 8, partial (4%)"	-	-	-
TC448373	701	20	124	8.026306557	50.26652314	2.646789739	Up	3.52E-09	1.69E-07	-	-	-	-
CK162061	1147	6	37	1.471606163	9.166709865	2.639012388	Up	1.75E-05	0.000345682	"weakly similar to UniRef100_A7QM35 Cluster: Chromosome undetermined scaffold_123, whole genome shotgun sequence; n=1; Vitis vinifera|Rep: Chromosome undetermined scaffold_123, whole genome shotgun sequence - Vitis vinifera (Grape), partial (18%)"	-	-	-
CJ727624	505	7	43	3.899513493	24.19648366	2.633431356	Up	9.71E-06	0.000208434	"weakly similar to UniRef100_A7QCD9 Cluster: Chromosome undetermined scaffold_77, whole genome shotgun sequence; n=1; Vitis vinifera|Rep: Chromosome undetermined scaffold_77, whole genome shotgun sequence - Vitis vinifera (Grape), partial (5%)"	GO:0005634//nucleus;GO:0000786//nucleosome	GO:0003677//DNA binding	GO:0006334//nucleosome assembly;GO:0007283//spermatogenesis;GO:0007076//mitotic chromosome condensation
BQ239045	547	7	43	3.600099294	22.33861837	2.633431356	Up	9.71E-06	0.000208473	"similar to UniRef100_A7QKM8 Cluster: Chromosome chr2 scaffold_113, whole genome shotgun sequence; n=1; Vitis vinifera|Rep: Chromosome chr2 scaffold_113, whole genome shotgun sequence - Vitis vinifera (Grape), partial (14%)"	GO:0005634//nucleus;GO:0000786//nucleosome	GO:0003677//DNA binding	GO:0006334//nucleosome assembly;GO:0007283//spermatogenesis;GO:0007076//mitotic chromosome condensation
TC387981	756	81	497	30.14164766	186.814152	2.631773562	Up	5.00E-14	6.83E-12	"similar to UniRef100_P49249 Cluster: IN2-2 protein; n=1; Zea mays|Rep: IN2-2 protein - Zea mays (Maize), partial (70%)"	GO:0005739//mitochondrion	GO:0004033//aldo-keto reductase activity;GO:0016491//oxidoreductase activity	GO:0008152//metabolic process
CV770684	757	8	49	2.973020289	18.39396603	2.629231367	Up	5.46E-06	0.00012684	"similar to UniRef100_Q0J600 Cluster: Os08g0384400 protein; n=1; Oryza sativa Japonica Group|Rep: Os08g0384400 protein - Oryza sativa subsp. japonica (Rice), partial (15%)"	GO:0005739//mitochondrion	-	-
DR740372	1118	10	61	2.51629736	15.50469441	2.623330766	Up	1.70E-06	4.55E-05	"homologue to UniRef100_Q41539 Cluster: Endochitinase precursor; n=1; Triticum aestivum|Rep: Endochitinase precursor - Triticum aestivum (Wheat), partial (78%)"	GO:0016023//cytoplasmic membrane-bounded vesicle;GO:0005576//extracellular region;GO:0009536//plastid	GO:0008061//chitin binding;GO:0004568//chitinase activity;GO:0008843//endochitinase activity	GO:0050832//defense response to fungus;GO:0016998//cell wall macromolecule catabolic process;GO:0006032//chitin catabolic process;GO:0005975//carbohydrate metabolic process;GO:0051707//response to other organism
CJ628257	671	11	67	4.6118368	28.37445065	2.621179095	Up	9.34E-07	2.66E-05	"similar to UniRef100_Q0DKN9 Cluster: DNA-directed RNA polymerase; n=1; Oryza sativa Japonica Group|Rep: DNA-directed RNA polymerase - Oryza sativa subsp. japonica (Rice), partial (7%)"	-	-	-
TC383667	1174	15	91	3.59440432	22.02665122	2.615425568	Up	8.10E-08	2.95E-06	"similar to UniRef100_A7QDT2 Cluster: Chromosome chr4 scaffold_83, whole genome shotgun sequence; n=1; Vitis vinifera|Rep: Chromosome chr4 scaffold_83, whole genome shotgun sequence - Vitis vinifera (Grape), partial (33%)"	-	-	-
TC454121	1095	128	774	32.88513401	200.8639603	2.610711279	Up	3.66E-14	5.20E-12	"similar to UniRef100_O23887 Cluster: Aldehyde oxidase; n=1; Zea mays|Rep: Aldehyde oxidase - Zea mays (Maize), partial (20%)"	-	-	-
GH732581	710	6	36	2.377369393	14.4085186	2.599484024	Up	1.81E-05	0.000354551	"similar to UniRef100_Q655M5 Cluster: Nuclear protein-like; n=1; Oryza sativa Japonica Group|Rep: Nuclear protein-like - Oryza sativa subsp. japonica (Rice), partial (17%)"	-	-	-
TC419796	602	6	36	2.803874201	16.99343556	2.599484024	Up	1.81E-05	0.000354675	-	-	-	-
TC383067	739	14	84	5.329510998	32.30055817	2.599484024	Up	1.50E-07	5.16E-06	"similar to UniRef100_P93642 Cluster: Phosphate/phosphoenolpyruvate translocator; n=1; Zea mays|Rep: Phosphate/phosphoenolpyruvate translocator - Zea mays (Maize), partial (21%)"	-	-	-
TC445354	623	5	30	2.257801323	13.68385261	2.599484024	Up	3.96E-05	0.000700914	"similar to UniRef100_Q9SEH8 Cluster: Mannosyl-oligosaccharide 1,2-alpha-mannosidase; n=1; Glycine max|Rep: Mannosyl-oligosaccharide 1,2-alpha-mannosidase - Glycine max (Soybean), partial (20%)"	-	-	-
TC385909	729	82	492	31.64390628	191.7841685	2.599484024	Up	0	0	"homologue to UniRef100_P31922 Cluster: Sucrose synthase 1; n=1; Hordeum vulgare|Rep: Sucrose synthase 1 - Hordeum vulgare (Barley), partial (26%)"	-	-	-
CJ799013	556	8	48	4.047799206	24.53248971	2.599484024	Up	5.47E-06	0.000126874	"similar to UniRef100_Q5QNA6 Cluster: SCAR-like protein 2; n=1; Oryza sativa Japonica Group|Rep: SCAR-like protein 2 - Oryza sativa subsp. japonica (Rice), partial (14%)"	-	-	-
CA693037	366	5	30	3.843197334	23.29245949	2.599484024	Up	3.96E-05	0.000700804	"similar to UniRef100_Q9FYU7 Cluster: UDP-glucose:sinapate glucosyltransferase; n=1; Brassica napus|Rep: UDP-glucose:sinapate glucosyltransferase - Brassica napus (Rape), partial (6%)"	-	-	-
BJ313479	592	8	48	3.801649254	23.04064912	2.599484024	Up	5.47E-06	0.000126901	"similar to UniRef100_Q9FRS3 Cluster: F22O13.10; n=1; Arabidopsis thaliana|Rep: F22O13.10 - Arabidopsis thaliana (Mouse-ear cress), partial (3%)"	-	-	-
CJ883421	726	6	36	2.324975577	14.09097549	2.599484024	Up	1.81E-05	0.000354736	"weakly similar to UniRef100_Q84SH0 Cluster: Serine/threonine kinase receptor-like protein; n=1; Oryza sativa Japonica Group|Rep: Serine/threonine kinase receptor-like protein - Oryza sativa subsp. japonica (Rice), partial (18%)"	-	-	-
CN010468	591	5	30	2.380051141	14.42477187	2.599484024	Up	3.96E-05	0.000700694	"similar to UniRef100_Q6EX42 Cluster: Phosphatidylinositol-4-phosphate 5-kinase 1 precursor  (1-phosphatidylinositol-4-phosphate kinase) (PIP5K) (PtdIns(4)P-5- kinase); n=1; Oryza sativa Japonica Group|Rep: Phosphatidylinositol-4-phosphate 5-kinase 1 precursor  (1-phosphatidylinositol-4-phosphate kinase) (PIP5K) (PtdIns(4)P-5- kinase) - Oryza sativa subsp. japonica (Rice), partial (17%)"	-	-	-
TC402288	624	6	36	2.705019662	16.39430803	2.599484024	Up	1.81E-05	0.000354613	-	-	-	-
BJ207416	612	5	30	2.298382719	13.92980421	2.599484024	Up	3.96E-05	0.000701024	"similar to UniRef100_Q9DUC9 Cluster: Capsid protein; n=1; Torque teno virus (isolate Chimpanzee/Japan/Pt-TTV6/2000) (TTV)|Rep: Capsid protein - Torque teno virus (isolate Chimpanzee/Japan/Pt-TTV6/2000) (TTV), partial (3%)"	-	-	-
TC434006	600	92	551	43.13604687	260.960952	2.596868076	Up	3.55E-15	5.79E-13	-	GO:0016023//cytoplasmic membrane-bounded vesicle	-	-
CA497930	635	17	101	7.531456318	45.19837573	2.585270165	Up	2.33E-08	9.47E-07	"weakly similar to UniRef100_A7Q0A4 Cluster: Chromosome chr7 scaffold_42, whole genome shotgun sequence; n=1; Vitis vinifera|Rep: Chromosome chr7 scaffold_42, whole genome shotgun sequence - Vitis vinifera (Grape), partial (6%)"	-	-	-
TC445586	885	15	89	4.768170251	28.57734748	2.583364359	Up	8.10E-08	2.96E-06	"homologue to UniRef100_Q0JQT8 Cluster: Os01g0139200 protein; n=2; Oryza sativa Japonica Group|Rep: Os01g0139200 protein - Oryza sativa subsp. japonica (Rice), partial (24%)"	-	-	-
TC423677	518	40	237	21.72371002	130.0150915	2.581336677	Up	1.11E-13	1.35E-11	"similar to UniRef100_A7UME5 Cluster: Xylanase inhibitor 801OS; n=1; Triticum aestivum|Rep: Xylanase inhibitor 801OS - Triticum aestivum (Wheat), partial (12%)"	-	-	-
CK208017	1130	29	171	7.219769292	43.00241504	2.574393043	Up	1.19E-11	8.82E-10	"weakly similar to UniRef100_Q9LMQ6 Cluster: F7H2.12 protein; n=1; Arabidopsis thaliana|Rep: F7H2.12 protein - Arabidopsis thaliana (Mouse-ear cress), partial (8%)"	-	-	-
CV764944	775	8	47	2.903969495	17.23341455	2.569110375	Up	5.49E-06	0.000127172	"similar to UniRef100_Q00XR7 Cluster: Trehalose-6-phosphate synthase; n=1; Ostreococcus tauri|Rep: Trehalose-6-phosphate synthase - Ostreococcus tauri, partial (8%)"	-	-	-
TC452520	716	8	47	3.143263071	18.65348641	2.569110375	Up	5.49E-06	0.000127198	"weakly similar to UniRef100_Q84QS2 Cluster: 1-aminocyclopropane-1-carboxylic acid oxidase; n=1; Elaeis guineensis|Rep: 1-aminocyclopropane-1-carboxylic acid oxidase - Elaeis guineensis var. tenera (Oil palm), partial (15%)"	-	-	-
CJ705412	813	24	141	8.30470981	49.28375008	2.569110375	Up	2.78E-10	1.63E-08	"similar to UniRef100_A7P8B0 Cluster: Chromosome chr3 scaffold_8, whole genome shotgun sequence; n=1; Vitis vinifera|Rep: Chromosome chr3 scaffold_8, whole genome shotgun sequence - Vitis vinifera (Grape), partial (39%)"	-	-	-
TC402340	904	8	47	2.489575618	14.77422154	2.569110375	Up	5.49E-06	0.000127146	"weakly similar to UniRef100_A7NZL9 Cluster: Chromosome chr6 scaffold_3, whole genome shotgun sequence; n=1; Vitis vinifera|Rep: Chromosome chr6 scaffold_3, whole genome shotgun sequence - Vitis vinifera (Grape), partial (49%)"	GO:0016023//cytoplasmic membrane-bounded vesicle	-	-
CJ801437	715	7	41	2.754201837	16.29494858	2.564718606	Up	9.91E-06	0.000212305	"similar to UniRef100_A3FK65 Cluster: Mitogen-activated protein kinase kinase 3; n=1; Oryza sativa Indica Group|Rep: Mitogen-activated protein kinase kinase 3 - Oryza sativa subsp. indica (Rice), partial (30%)"	-	-	-
TC438601	932	6	35	1.811086125	10.67154528	2.55884204	Up	1.91E-05	0.000372509	-	-	-	-
CA596514	646	6	35	2.612898249	15.39609939	2.55884204	Up	1.91E-05	0.000372574	"similar to UniRef100_A8HMA1 Cluster: Predicted protein; n=1; Chlamydomonas reinhardtii|Rep: Predicted protein - Chlamydomonas, partial (1%)"	-	-	-
CJ922969	646	6	35	2.612898249	15.39609939	2.55884204	Up	1.91E-05	0.000372445	-	-	-	-
TC436405	1122	23	134	5.766851186	33.93806843	2.557048758	Up	5.24E-10	2.92E-08	"similar to UniRef100_Q6ZJN4 Cluster: Phosphatidylinositol 3,5-kinase-like; n=1; Oryza sativa Japonica Group|Rep: Phosphatidylinositol 3,5-kinase-like - Oryza sativa subsp. japonica (Rice), partial (17%)"	-	-	-
TC441521	823	5	29	1.709125424	10.01321041	2.550574424	Up	4.80E-05	0.000825787	"homologue to UniRef100_Q8H6D9 Cluster: Phosphate transporter 6; n=1; Hordeum vulgare subsp. vulgare|Rep: Phosphate transporter 6 - Hordeum vulgare var. distichum (Two-rowed barley), partial (24%)"	-	-	-
TC401360	732	5	29	1.921598667	11.25802209	2.550574424	Up	4.80E-05	0.000825912	"similar to UniRef100_Q2LAJ3 Cluster: Auxin response factor 2; n=1; Solanum lycopersicum|Rep: Auxin response factor 2 - Solanum lycopersicum (Tomato) (Lycopersicon esculentum), partial (25%)"	-	-	-
TC433421	496	5	29	2.83590771	16.61466163	2.550574424	Up	4.80E-05	0.000825535	-	-	-	-
CA609486	401	5	29	3.50775617	20.55080341	2.550574424	Up	4.80E-05	0.000826164	"similar to UniRef100_Q9ZV31 Cluster: Expressed protein; n=1; Arabidopsis thaliana|Rep: Expressed protein - Arabidopsis thaliana (Mouse-ear cress), partial (11%)"	-	-	-
TC410987	1534	5	29	0.916955818	5.372146133	2.550574424	Up	4.80E-05	0.00082629	"similar to UniRef100_A7PPD3 Cluster: Chromosome chr8 scaffold_23, whole genome shotgun sequence; n=2; Vitis vinifera|Rep: Chromosome chr8 scaffold_23, whole genome shotgun sequence - Vitis vinifera (Grape), partial (20%)"	-	-	-
CA498819	464	5	29	3.031487552	17.76050036	2.550574424	Up	4.80E-05	0.000825661	"similar to UniRef100_Q9LQU6 Cluster: F10B6.25; n=1; Arabidopsis thaliana|Rep: F10B6.25 - Arabidopsis thaliana (Mouse-ear cress), partial (10%)"	-	-	-
CJ669666	824	5	29	1.707051243	10.00105846	2.550574424	Up	4.80E-05	0.000826038	"similar to UniRef100_Q71CZ3 Cluster: Multidrug resistance associated protein MRP2; n=1; Triticum aestivum|Rep: Multidrug resistance associated protein MRP2 - Triticum aestivum (Wheat), partial (3%)"	-	-	-
TC448969	829	14	81	4.750915112	27.76551082	2.547016604	Up	1.50E-07	5.16E-06	"homologue to UniRef100_Q5EFI5 Cluster: Target of rapamycin; n=1; Zea mays|Rep: Target of rapamycin - Zea mays (Maize), partial (10%)"	-	-	-
CJ777364	665	9	52	3.80736602	22.22065609	2.54503624	Up	3.06E-06	7.67E-05	"similar to UniRef100_Q9LGU7 Cluster: Squamosa promoter-binding-like protein 1; n=1; Oryza sativa Japonica Group|Rep: Squamosa promoter-binding-like protein 1 - Oryza sativa subsp. japonica (Rice), partial (19%)"	-	-	-
CK207965	1125	24	138	6.001536956	34.85794205	2.538083479	Up	2.78E-10	1.63E-08	"homologue to UniRef100_Q0DJS1 Cluster: Os05g0235300 protein; n=2; Oryza sativa Japonica Group|Rep: Os05g0235300 protein - Oryza sativa subsp. japonica (Rice), partial (24%)"	-	-	-
CA500505	626	12	69	5.392754853	31.32203259	2.538083479	Up	5.11E-07	1.55E-05	-	-	-	-
CJ780546	374	15	86	11.28296971	65.34344519	2.533895682	Up	8.10E-08	2.96E-06	"similar to UniRef100_Q8GSR6 Cluster: Glucosyltransferase; n=1; Triticum aestivum|Rep: Glucosyltransferase - Triticum aestivum (Wheat), partial (31%)"	-	-	-
TC460677	1215	11	63	2.546948554	14.73463734	2.532369828	Up	9.34E-07	2.66E-05	"weakly similar to UniRef100_Q2R8X4 Cluster: Protein kinase domain containing protein, expressed; n=1; Oryza sativa Japonica Group|Rep: Protein kinase domain containing protein, expressed - Oryza sativa subsp. japonica (Rice), partial (25%)"	-	-	-
TC458720	781	7	40	2.521452386	14.5540592	2.529094696	Up	1.01E-05	0.000216392	"weakly similar to UniRef100_Q0DHB1 Cluster: Os05g0479700 protein; n=2; Oryza sativa|Rep: Os05g0479700 protein - Oryza sativa subsp. japonica (Rice), partial (13%)"	-	-	-
TC446690	854	7	40	2.3059184	13.30997685	2.529094696	Up	1.01E-05	0.000216351	"similar to UniRef100_UPI000065E0B7 Cluster: Glypican-1 precursor.; n=1; Takifugu rubripes|Rep: Glypican-1 precursor. - Takifugu rubripes, partial (4%)"	-	-	-
CV769814	781	10	57	3.602074838	20.73953435	2.525483443	Up	1.70E-06	4.55E-05	"similar to UniRef100_Q0J0G3 Cluster: Os09g0511600 protein; n=1; Oryza sativa Japonica Group|Rep: Os09g0511600 protein - Oryza, partial (23%)"	-	-	-
TC375760	1218	63	359	14.55114025	83.75723652	2.525081634	Up	0	0	"similar to UniRef100_Q5U1N1 Cluster: Class III peroxidase 62 precursor; n=1; Oryza sativa Japonica Group|Rep: Class III peroxidase 62 precursor - Oryza sativa subsp. japonica (Rice), partial (44%)"	GO:0016023//cytoplasmic membrane-bounded vesicle	GO:0004601//peroxidase activity	-
CJ688220	700	9	51	3.616997719	20.70366899	2.517021864	Up	3.07E-06	7.69E-05	"similar to UniRef100_Q0JPY1 Cluster: Os01g0193900 protein; n=2; Oryza sativa Japonica Group|Rep: Os01g0193900 protein - Oryza sativa subsp. japonica (Rice), partial (15%)"	-	-	-
CK162413	1083	8	45	2.078094514	11.80753487	2.50637462	Up	5.57E-06	0.000128743	-	GO:0016023//cytoplasmic membrane-bounded vesicle;GO:0009536//plastid	GO:0016787//hydrolase activity	-
TC436465	662	8	45	3.399662173	19.31655629	2.50637462	Up	5.57E-06	0.000128795	-	-	-	-
TC433068	566	8	45	3.976283319	22.59286265	2.50637462	Up	5.57E-06	0.000128769	"similar to UniRef100_A7PAJ2 Cluster: Chromosome chr14 scaffold_9, whole genome shotgun sequence; n=1; Vitis vinifera|Rep: Chromosome chr14 scaffold_9, whole genome shotgun sequence - Vitis vinifera (Grape), partial (11%)"	-	-	-
TC371738	1028	132	742	36.12306412	205.1095917	2.505402781	Up	1.16E-13	1.38E-11	"similar to UniRef100_P49248 Cluster: Protein IN2-1; n=1; Zea mays|Rep: Protein IN2-1 - Zea mays (Maize), complete"	GO:0005575//cellular_component;GO:0009536//plastid	GO:0003674//molecular_function	GO:0008150//biological_process
TC434630	884	27	151	8.592415396	48.54001004	2.49803876	Up	4.15E-11	2.79E-09	"homologue to UniRef100_Q9LLY2 Cluster: High pI alpha-glucosidase; n=1; Hordeum vulgare|Rep: High pI alpha-glucosidase - Hordeum vulgare (Barley), partial (24%)"	-	-	-
CA498424	658	12	67	5.130493219	28.93504011	2.495648213	Up	5.11E-07	1.55E-05	-	-	-	-
TC418873	742	71	396	26.91895577	151.6583966	2.494131024	Up	0	0	"similar to UniRef100_Q6F4F2 Cluster: P450; n=1; Lolium rigidum|Rep: P450 - Lolium rigidum (Annual ryegrass), partial (40%)"	-	-	-
CD491698	652	7	39	3.020328702	16.99777949	2.49256882	Up	1.05E-05	0.000223079	"similar to UniRef100_Q69RB5 Cluster: Polymyositis/scleroderma autoantigen 2-like; n=1; Oryza sativa Japonica Group|Rep: Polymyositis/scleroderma autoantigen 2-like - Oryza sativa subsp. japonica (Rice), partial (17%)"	-	-	-
CA690083	486	9	50	5.209667497	29.23539154	2.488452712	Up	3.08E-06	7.71E-05	"similar to UniRef100_Q8GZT6 Cluster: Chitinase; n=2; Oryza sativa|Rep: Chitinase - Oryza sativa (Rice), partial (18%)"	-	-	-
CA702167	455	9	50	5.564611876	31.22725339	2.488452712	Up	3.08E-06	7.70E-05	"similar to UniRef100_A2YV85 Cluster: DEAD-box ATP-dependent RNA helicase 29; n=1; Oryza sativa Indica Group|Rep: DEAD-box ATP-dependent RNA helicase 29 - Oryza sativa subsp. indica (Rice), partial (10%)"	-	-	-
TC458773	2127	102	564	13.49076096	75.35061367	2.481647534	Up	0	0	"homologue to gb|AF223066.1|AF223066 Humulus lupulus 26S ribosomal RNA gene, partial sequence; 18S ribosomal RNA gene, internal transcribed spacer 1, 5.8S ribosomal RNA gene, internal transcribed spacer 2 and 26S ribosomal RNA gene, complete sequence; and 18S ribosomal RNA gene, partial sequence, partial (6%)"	-	-	-
TC411338	1100	6	33	1.534483881	8.525040174	2.473953142	Up	2.39E-05	0.000453416	-	-	-	-
BE412033	641	6	33	2.633279671	14.62955412	2.473953142	Up	2.39E-05	0.000453112	"similar to UniRef100_A7PDY7 Cluster: Chromosome chr11 scaffold_13, whole genome shotgun sequence; n=1; Vitis vinifera|Rep: Chromosome chr11 scaffold_13, whole genome shotgun sequence - Vitis vinifera (Grape), partial (12%)"	-	-	-
TC420358	613	6	33	2.753559982	15.29778824	2.473953142	Up	2.39E-05	0.000453644	"homologue to UniRef100_A1YKG8 Cluster: Early nodulin protein; n=1; Brachypodium sylvaticum|Rep: Early nodulin protein - Brachypodium sylvaticum (False brome), partial (90%)"	GO:0009536//plastid;GO:0005739//mitochondrion	GO:0003674//molecular_function	-
BJ212631	441	6	33	3.827510814	21.26427254	2.473953142	Up	2.39E-05	0.000453492	-	-	-	-
BE412097	741	6	33	2.277911294	12.65525532	2.473953142	Up	2.39E-05	0.000453721	"similar to UniRef100_A7PH50 Cluster: Chromosome chr17 scaffold_16, whole genome shotgun sequence; n=1; Vitis vinifera|Rep: Chromosome chr17 scaffold_16, whole genome shotgun sequence - Vitis vinifera (Grape), partial (4%)"	-	-	-
CA662703	582	6	33	2.900227266	16.11261889	2.473953142	Up	2.39E-05	0.00045334	"similar to UniRef100_Q8AV95 Cluster: Phosphoinositide 3-kinase B-cell adaptor; n=1; Petromyzon marinus|Rep: Phosphoinositide 3-kinase B-cell adaptor - Petromyzon marinus (Sea lamprey), partial (3%)"	-	-	-
TC406756	824	6	33	2.048461491	11.3805148	2.473953142	Up	2.39E-05	0.000453568	"weakly similar to UniRef100_Q6RZU9 Cluster: ARIADNE-like protein; n=1; Musa acuminata|Rep: ARIADNE-like protein - Musa acuminata (Banana), partial (26%)"	-	-	-
TC424671	808	6	33	2.089025085	11.60587152	2.473953142	Up	2.39E-05	0.000453188	"similar to UniRef100_O24375 Cluster: Alpha-glucosidase; n=1; Solanum tuberosum|Rep: Alpha-glucosidase - Solanum tuberosum (Potato), partial (8%)"	-	-	-
BG908244	679	6	33	2.485909085	13.81081619	2.473953142	Up	2.39E-05	0.000453797	"homologue to UniRef100_Q1RMJ1 Cluster: Protein tyrosine phosphatase, receptor type, C-associated protein; n=1; Bos taurus|Rep: Protein tyrosine phosphatase, receptor type, C-associated protein - Bos taurus (Bovine), partial (8%)"	-	-	-
TC451950	593	18	99	8.539286352	47.44120164	2.473953142	Up	1.24E-08	5.33E-07	"weakly similar to UniRef100_Q9LK88 Cluster: NADPH:quinone oxidoreductase; n=2; Arabidopsis thaliana|Rep: NADPH:quinone oxidoreductase - Arabidopsis thaliana (Mouse-ear cress), partial (56%)"	GO:0005739//mitochondrion	-	-
TC444187	805	6	33	2.096810272	11.64912322	2.473953142	Up	2.39E-05	0.000453264	"similar to UniRef100_Q3LR74 Cluster: Fetuin-B; n=1; Carassius auratus gibelio|Rep: Fetuin-B - Carassius auratus gibelio, partial (4%)"	-	-	-
CV781430	761	8	44	2.957393375	16.43021321	2.473953142	Up	5.65E-06	0.000130533	"weakly similar to UniRef100_A7Q0B2 Cluster: Chromosome chr7 scaffold_42, whole genome shotgun sequence; n=1; Vitis vinifera|Rep: Chromosome chr7 scaffold_42, whole genome shotgun sequence - Vitis vinifera (Grape), partial (8%)"	GO:0005634//nucleus;GO:0000786//nucleosome	GO:0003677//DNA binding	GO:0006334//nucleosome assembly;GO:0007283//spermatogenesis;GO:0007076//mitotic chromosome condensation
BQ620483	691	17	93	6.921092275	38.2454769	2.466217493	Up	2.33E-08	9.48E-07	-	-	-	-
TC451173	976	26	142	7.4942348	41.3441156	2.463828925	Up	7.81E-11	5.03E-09	"similar to UniRef100_Q0J8R6 Cluster: Os04g0691200 protein; n=1; Oryza sativa Japonica Group|Rep: Os04g0691200 protein - Oryza sativa subsp. japonica (Rice), partial (15%)"	-	-	-
BE515669	315	13	71	11.61011614	64.05056639	2.463828925	Up	2.78E-07	8.97E-06	-	-	-	-
TC385815	959	104	567	30.50833437	168.0117407	2.46128673	Up	0	0	"homologue to UniRef100_P15290 Cluster: Oxalate oxidase GF-2.8 precursor; n=1; Triticum aestivum|Rep: Oxalate oxidase GF-2.8 precursor - Triticum aestivum (Wheat), complete"	GO:0016023//cytoplasmic membrane-bounded vesicle	-	-
BJ280971	593	9	49	4.269643176	23.48099879	2.459306366	Up	3.10E-06	7.75E-05	"weakly similar to UniRef100_A9TLH5 Cluster: Predicted protein; n=1; Physcomitrella patens subsp. patens|Rep: Predicted protein - Physcomitrella patens subsp. patens, partial (14%)"	-	-	-
CA501408	554	9	49	4.570213724	25.13399329	2.459306366	Up	3.10E-06	7.75E-05	-	-	-	-
TC452969	1188	59	321	13.97138101	76.78276925	2.458307961	Up	2.73E-14	3.96E-12	"homologue to UniRef100_Q0IVS4 Cluster: Os10g0556600 protein; n=1; Oryza sativa Japonica Group|Rep: Os10g0556600 protein - Oryza sativa subsp. japonica (Rice), partial (17%)"	-	-	-
TC437272	1325	7	38	1.486229671	8.14972394	2.455094115	Up	1.12E-05	0.000234415	-	-	-	-
TC435231	730	42	228	16.18565189	88.75384291	2.455094115	Up	1.13E-13	1.36E-11	"similar to UniRef100_O23813 Cluster: Ferredoxin-sulfite reductase precursor; n=1; Zea mays|Rep: Ferredoxin-sulfite reductase precursor - Zea mays (Maize), partial (29%)"	-	-	-
TC435588	890	7	38	2.212645296	12.13301598	2.455094115	Up	1.12E-05	0.000234459	"similar to UniRef100_Q3SEX1 Cluster: Dihydrolipoamide succinyltransferase; n=1; Thiobacillus denitrificans ATCC 25259|Rep: Dihydrolipoamide succinyltransferase - Thiobacillus denitrificans (strain ATCC 25259), partial (7%)"	-	-	-
CD875361	660	24	130	10.22989254	55.97248599	2.451926836	Up	2.78E-10	1.63E-08	"homologue to UniRef100_Q7G2F7 Cluster: Expressed protein; n=1; Oryza sativa Japonica Group|Rep: Expressed protein - Oryza sativa, partial (16%)"	-	-	-
CJ661030	483	10	54	5.824472978	31.77033605	2.447480931	Up	1.71E-06	4.57E-05	"similar to UniRef100_A1XFD1 Cluster: AF-4 domain containing protein-like protein; n=1; Oryza sativa Indica Group|Rep: AF-4 domain containing protein-like protein - Oryza sativa subsp. indica (Rice), partial (8%)"	-	-	-
BE516477	667	25	135	10.54430453	57.51526354	2.447480931	Up	1.47E-10	9.02E-09	"homologue to UniRef100_Q10KF1 Cluster: Expressed protein; n=1; Oryza sativa Japonica Group|Rep: Expressed protein - Oryza sativa subsp. japonica (Rice), partial (14%)"	-	-	-
TC377292	1114	23	124	5.808264839	31.63090908	2.445155878	Up	5.24E-10	2.92E-08	-	GO:0005739//mitochondrion;GO:0009536//plastid	-	-
TC377253	1150	8	43	1.95702292	10.62541239	2.440786278	Up	5.79E-06	0.000133551	"UniRef100_P15290 Cluster: Oxalate oxidase GF-2.8 precursor; n=1; Triticum aestivum|Rep: Oxalate oxidase GF-2.8 precursor - Triticum aestivum (Wheat), complete"	GO:0016023//cytoplasmic membrane-bounded vesicle	-	-
TC376306	1185	8	43	1.899220556	10.31158165	2.440786278	Up	5.79E-06	0.000133524	"similar to UniRef100_A7Q9M3 Cluster: Chromosome chr5 scaffold_67, whole genome shotgun sequence; n=1; Vitis vinifera|Rep: Chromosome chr5 scaffold_67, whole genome shotgun sequence - Vitis vinifera (Grape), partial (76%)"	GO:0005739//mitochondrion	GO:0004033//aldo-keto reductase activity	-
TC452453	468	8	43	4.808923843	26.10945353	2.440786278	Up	5.79E-06	0.000133578	-	-	-	-
CK210510	1109	14	75	3.551405435	19.21785432	2.435985292	Up	1.50E-07	5.16E-06	"similar to UniRef100_O23813 Cluster: Ferredoxin-sulfite reductase precursor; n=1; Zea mays|Rep: Ferredoxin-sulfite reductase precursor - Zea mays (Maize), partial (42%)"	-	-	-
CJ689609	741	17	91	6.454082	34.89782527	2.434853322	Up	2.33E-08	9.46E-07	"similar to UniRef100_Q10SS4 Cluster: Zinc finger C-x8-C-x5-C-x3-H type family protein, expressed; n=1; Oryza sativa Japonica Group|Rep: Zinc finger C-x8-C-x5-C-x3-H type family protein, expressed - Oryza sativa subsp. japonica (Rice), partial (14%)"	-	-	-
TC374098	818	17	91	5.846546164	31.61282216	2.434853322	Up	2.33E-08	9.46E-07	"similar to UniRef100_P49248 Cluster: Protein IN2-1; n=1; Zea mays|Rep: Protein IN2-1 - Zea mays (Maize), complete"	GO:0005575//cellular_component;GO:0009536//plastid	GO:0003674//molecular_function	GO:0008150//biological_process
TC432084	826	6	32	2.043501536	11.00893001	2.429559023	Up	2.91E-05	0.000536605	"similar to UniRef100_Q1WMR1 Cluster: Quinidine resistance protein-like protein; n=1; Coprinellus disseminatus|Rep: Quinidine resistance protein-like protein - Coprinellus disseminatus, partial (3%)"	-	-	-
TC452793	1516	6	32	1.113411787	5.998269252	2.429559023	Up	2.91E-05	0.000536692	"homologue to UniRef100_A2X7F7 Cluster: Phenylalanine ammonia-lyase; n=1; Oryza sativa Indica Group|Rep: Phenylalanine ammonia-lyase - Oryza sativa subsp. indica (Rice), partial (59%)"	GO:0005739//mitochondrion	-	-
TC398282	745	15	80	5.664202245	30.51468519	2.429559023	Up	8.10E-08	2.95E-06	"homologue to UniRef100_P92917 Cluster: Af10-protein; n=1; Avena fatua|Rep: Af10-protein - Avena fatua (Wild oats), partial (20%)"	-	-	-
BE400617	287	9	48	8.821945656	47.52635637	2.429559023	Up	3.13E-06	7.80E-05	"homologue to UniRef100_A1TNJ8 Cluster: Acyltransferase family protein; n=1; Acidovorax avenae subsp. citrulli AAC00-1|Rep: Acyltransferase family protein - Acidovorax avenae subsp. citrulli (strain AAC00-1), partial (5%)"	-	-	-
TC445333	952	6	32	1.773038098	9.551865741	2.429559023	Up	2.91E-05	0.000536342	"similar to UniRef100_Q7XQG8 Cluster: OJ000114_01.9 protein; n=1; Oryza sativa Japonica Group|Rep: OJ000114_01.9 protein - Oryza sativa subsp. japonica (Rice), partial (13%)"	-	-	-
CJ656770	713	6	32	2.367366436	12.75368329	2.429559023	Up	2.91E-05	0.000536517	-	-	-	-
BQ245386	705	30	160	11.97115084	64.49202969	2.429559023	Up	6.45E-12	4.96E-10	"similar to UniRef100_Q10RI4 Cluster: YT521-B-like family protein, expressed; n=1; Oryza sativa Japonica Group|Rep: YT521-B-like family protein, expressed - Oryza sativa subsp. japonica (Rice), partial (31%)"	-	-	-
TC436083	815	6	32	2.071082539	11.15751679	2.429559023	Up	2.91E-05	0.00053643	-	-	-	-
TC439124	1107	64	341	16.26432779	87.53504063	2.428149452	Up	0	0	"similar to UniRef100_A7PL51 Cluster: Chromosome chr7 scaffold_20, whole genome shotgun sequence; n=1; Vitis vinifera|Rep: Chromosome chr7 scaffold_20, whole genome shotgun sequence - Vitis vinifera (Grape), partial (31%)"	-	-	-
TC425657	730	22	117	8.478198611	45.54473518	2.425454624	Up	9.89E-10	5.28E-08	"similar to UniRef100_Q8W4D2 Cluster: Fatty acid multifunctional protein; n=1; Arabidopsis thaliana|Rep: Fatty acid multifunctional protein - Arabidopsis thaliana (Mouse-ear cress), partial (36%)"	-	-	-
TC377793	1055	10	53	2.666559667	14.27573868	2.420513883	Up	1.71E-06	4.58E-05	"similar to UniRef100_Q2IIH7 Cluster: PE-PGRS family protein; n=1; Anaeromyxobacter dehalogenans 2CP-C|Rep: PE-PGRS family protein - Anaeromyxobacter dehalogenans (strain 2CP-C), partial (4%)"	-	-	-
TC425878	1417	7	37	1.389734872	7.420053786	2.416619967	Up	1.23E-05	0.000255556	-	GO:0016020//membrane;GO:0005634//nucleus;GO:0000786//nucleosome	GO:0003677//DNA binding	GO:0006334//nucleosome assembly;GO:0007283//spermatogenesis;GO:0007076//mitotic chromosome condensation
CJ640994	651	7	37	3.024968224	16.15086976	2.416619967	Up	1.23E-05	0.000255508	"homologue to UniRef100_Q4WX99 Cluster: Oxidation resistance protein 1; n=1; Aspergillus fumigatus|Rep: Oxidation resistance protein 1 - Aspergillus fumigatus (Sartorya fumigata), partial (6%)"	-	-	-
TC449504	592	21	111	9.979329293	53.28150109	2.416619967	Up	1.87E-09	9.42E-08	-	GO:0005634//nucleus;GO:0000786//nucleosome	GO:0003677//DNA binding	GO:0006334//nucleosome assembly;GO:0007283//spermatogenesis;GO:0007076//mitotic chromosome condensation
TC446930	1156	7	37	1.703507192	9.095342746	2.416619967	Up	1.23E-05	0.000255414	-	-	-	-
CK164619	755	7	37	2.608283859	13.92611419	2.416619967	Up	1.23E-05	0.000255461	"homologue to UniRef100_UPI0000500E93 Cluster: Spop protein; n=1; Rattus norvegicus|Rep: Spop protein - Rattus norvegicus, partial (27%)"	-	-	-
TC376698	855	11	58	3.619347945	19.27689396	2.4130709	Up	9.38E-07	2.67E-05	-	-	-	-
CJ827350	804	11	58	3.848933449	20.49968201	2.4130709	Up	9.38E-07	2.67E-05	"similar to UniRef100_Q9TAI3 Cluster: Ribosomal protein S4; n=1; Cafeteria roenbergensis|Rep: Ribosomal protein S4 - Cafeteria, partial (1%)"	-	-	-
TC429897	775	11	58	3.992958055	21.26676689	2.4130709	Up	9.38E-07	2.67E-05	"similar to UniRef100_Q10QQ8 Cluster: Expressed protein; n=1; Oryza sativa Japonica Group|Rep: Expressed protein - Oryza sativa subsp. japonica (Rice), partial (19%)"	-	-	-
BQ241057	589	12	63	5.73151874	30.39488008	2.406838946	Up	5.12E-07	1.55E-05	-	-	-	-
BE418867	851	8	42	2.644625568	14.02474294	2.406838946	Up	6.03E-06	0.000138115	"homologue to UniRef100_Q9SAU8 Cluster: HSP70; n=1; Triticum aestivum|Rep: HSP70 - Triticum aestivum (Wheat), partial (25%)"	-	-	-
BF483505	570	58	304	28.62575193	151.5562698	2.404468042	Up	8.44E-15	1.34E-12	"similar to UniRef100_A7NUJ6 Cluster: Chromosome chr18 scaffold_1, whole genome shotgun sequence; n=1; Vitis vinifera|Rep: Chromosome chr18 scaffold_1, whole genome shotgun sequence - Vitis vinifera (Grape), partial (3%)"	-	-	-
TC458795	1085	13	68	3.370678878	17.80960774	2.401544646	Up	2.78E-07	8.97E-06	"weakly similar to UniRef100_Q8LL84 Cluster: NBS-LRR-like protein; n=1; Oryza sativa Japonica Group|Rep: NBS-LRR-like protein - Oryza sativa subsp. japonica (Rice), partial (15%)"	-	-	-
TC406207	606	9	47	4.178050171	22.03943279	2.399185374	Up	3.18E-06	7.92E-05	"weakly similar to UniRef100_A7PD80 Cluster: Chromosome chr17 scaffold_12, whole genome shotgun sequence; n=1; Vitis vinifera|Rep: Chromosome chr17 scaffold_12, whole genome shotgun sequence - Vitis vinifera (Grape), partial (66%)"	GO:0016023//cytoplasmic membrane-bounded vesicle	-	-
CA497912	597	33	172	15.55046479	81.87084924	2.396392159	Up	1.16E-12	1.00E-10	"similar to UniRef100_Q5Z7N1 Cluster: Calcium-binding EF hand protein-like; n=1; Oryza sativa Japonica Group|Rep: Calcium-binding EF hand protein-like - Oryza sativa subsp. japonica (Rice), partial (15%)"	-	-	-
CA744836	631	19	99	8.470869812	44.58420376	2.39595063	Up	6.61E-09	3.00E-07	"UniRef100_Q08258 Cluster: Ferredoxin-dependent glutamate synthase; n=1; Hordeum vulgare|Rep: Ferredoxin-dependent glutamate synthase - Hordeum vulgare (Barley), partial (48%)"	-	-	-
TC441472	670	48	250	20.15441515	106.032838	2.395343307	Up	1.10E-13	1.35E-11	"homologue to UniRef100_Q9M6R1 Cluster: High molecular weight heat shock protein; n=1; Malus x domestica|Rep: High molecular weight heat shock protein - Malus domestica (Apple) (Malus sylvestris), partial (17%)"	-	-	-
CJ627806	756	26	135	9.675096779	50.74428675	2.390897402	Up	7.81E-11	5.02E-09	"similar to UniRef100_P49249 Cluster: IN2-2 protein; n=1; Zea mays|Rep: IN2-2 protein - Zea mays (Maize), partial (44%)"	-	-	-
CV066738	627	43	223	19.29321838	101.0677277	2.389156669	Up	1.13E-13	1.36E-11	"weakly similar to UniRef100_A7QZ83 Cluster: Chromosome undetermined scaffold_267, whole genome shotgun sequence; n=1; Vitis vinifera|Rep: Chromosome undetermined scaffold_267, whole genome shotgun sequence - Vitis vinifera (Grape), partial (22%)"	-	-	-
TC410569	978	11	57	3.164153878	16.56193899	2.387979919	Up	9.40E-07	2.68E-05	-	GO:0009536//plastid	-	-
CD876401	705	6	31	2.394230169	12.49533075	2.383755333	Up	3.80E-05	0.000675702	-	-	-	-
BJ304679	608	6	31	2.77620439	14.48882924	2.383755333	Up	3.80E-05	0.000675596	-	-	-	-
TC419305	562	6	31	3.003438201	15.67474765	2.383755333	Up	3.80E-05	0.000675383	-	-	-	-
CJ698291	734	6	31	2.299635244	12.00164602	2.383755333	Up	3.80E-05	0.00067549	-	-	-	-
CK201841	740	7	36	2.661154478	13.82438947	2.377091603	Up	1.42E-05	0.000289773	"homologue to UniRef100_P52409 Cluster: Glucan endo-1,3-beta-glucosidase precursor  ((1->3)-beta- glucan endohydrolase) ((1->3)-beta-glucanase); n=1; Triticum aestivum|Rep: Glucan endo-1,3-beta-glucosidase precursor  ((1->3)-beta- glucan endohydrolase) ((1->3)-beta-glucanase) - Triticum aestivum (Wheat), partial (32%)"	-	-	-
BJ256335	687	21	108	8.599363815	44.6726996	2.377091603	Up	1.87E-09	9.43E-08	"similar to UniRef100_A2X105 Cluster: DNA-directed RNA polymerase; n=1; Oryza sativa Indica Group|Rep: DNA-directed RNA polymerase - Oryza sativa subsp. indica (Rice), partial (11%)"	-	-	-
TC418716	565	83	426	41.32695526	214.2576469	2.374191712	Up	1.37E-13	1.58E-11	-	GO:0009535//chloroplast thylakoid membrane;GO:0016023//cytoplasmic membrane-bounded vesicle;GO:0005739//mitochondrion	GO:0008289//lipid binding;GO:0003674//molecular_function	GO:0009733//response to auxin stimulus;GO:0006869//lipid transport;GO:0010102//lateral root morphogenesis;GO:0008150//biological_process
GH730897	723	23	118	8.949387318	46.378734	2.373602617	Up	5.24E-10	2.92E-08	"weakly similar to UniRef100_P93561 Cluster: Amino acid transporter; n=1; Solanum tuberosum|Rep: Amino acid transporter - Solanum tuberosum (Potato), partial (38%)"	-	-	-
TC400062	803	8	41	2.802710285	14.50920079	2.372073528	Up	6.43E-06	0.00014571	"weakly similar to UniRef100_A2QBQ3 Cluster: Similar lenght is not described. precursor; n=1; Aspergillus niger|Rep: Similar lenght is not described. precursor - Aspergillus niger, partial (4%)"	-	-	-
TC390308	777	8	41	2.89649467	14.99470816	2.372073528	Up	6.43E-06	0.000145652	"similar to UniRef100_Q2GRZ7 Cluster: Predicted protein; n=1; Chaetomium globosum|Rep: Predicted protein - Chaetomium globosum (Soil fungus), partial (5%)"	-	-	-
TC374029	1124	16	82	4.004584268	20.73111786	2.372073528	Up	4.35E-08	1.67E-06	"homologue to UniRef100_Q0JNK5 Cluster: Coatomer subunit beta-2; n=1; Oryza sativa Japonica Group|Rep: Coatomer subunit beta-2 - Oryza sativa subsp. japonica (Rice), partial (26%)"	-	-	-
CA683049	641	16	82	7.022079122	36.35222539	2.372073528	Up	4.35E-08	1.67E-06	"homologue to UniRef100_A8MR25 Cluster: Uncharacterized protein At1g80490.2; n=1; Arabidopsis thaliana|Rep: Uncharacterized protein At1g80490.2 - Arabidopsis thaliana (Mouse-ear cress), partial (8%)"	-	-	-
TC452494	594	8	41	3.788849088	19.61428996	2.372073528	Up	6.43E-06	0.000145681	"similar to UniRef100_Q2R1S5 Cluster: Expressed protein; n=1; Oryza sativa Japonica Group|Rep: Expressed protein - Oryza sativa subsp. japonica (Rice), partial (80%)"	GO:0009536//plastid	-	-
BJ300791	613	49	251	22.48740652	116.3559045	2.371355233	Up	4.17E-14	5.80E-12	"similar to UniRef100_Q2QMG9 Cluster: Expressed protein; n=2; Oryza sativa Japonica Group|Rep: Expressed protein - Oryza sativa subsp. japonica (Rice), partial (12%)"	-	-	-
BE420168	405	17	87	11.80857966	61.04349754	2.370002178	Up	2.33E-08	9.46E-07	-	-	-	-
TC381008	748	18	92	6.769781827	34.9511451	2.368158478	Up	1.24E-08	5.33E-07	"homologue to UniRef100_P07519 Cluster: Serine carboxypeptidase 1 precursor  (Serine carboxypeptidase I) (Carboxypeptidase C) (CP-MI) [Contains: Serine carboxypeptidase 1 chain A (Serine carboxypeptidase I chain A); Serine carboxypeptidase 1 chain B (Serine carboxypeptidase I chain B)]; n=1; Hordeum vulgare|Rep: Serine carboxypeptidase 1 precursor  (Serine carboxypeptidase I) (Carboxypeptidase C) (CP-MI) [Contains: Serine carboxypeptidase 1 chain A (Serine carboxypeptidase I chain A); Serine carboxypeptidase 1 chain B (Serine carboxypeptidase I chain B)] - Hordeum vulgare (Barley), partial (41%)"	-	-	-
CA654683	592	10	51	4.752061568	24.48068969	2.36501877	Up	1.74E-06	4.65E-05	-	-	-	-
TC398383	1276	11	56	2.425190042	12.47132314	2.362444827	Up	9.44E-07	2.69E-05	-	GO:0016020//membrane	-	-
TC446399	1175	36	183	8.619228607	44.25765537	2.36029636	Up	2.84E-13	2.90E-11	"similar to UniRef100_Q2RAU4 Cluster: HEAT repeat family protein, expressed; n=2; Oryza sativa Japonica Group|Rep: HEAT repeat family protein, expressed - Oryza sativa subsp. japonica (Rice), partial (22%)"	-	-	-
TC387690	1138	26	132	6.42739294	32.96149101	2.358475925	Up	7.81E-11	5.03E-09	-	-	-	-
TC415626	1886	162	822	24.16445984	123.8526515	2.357666104	Up	0	0	"similar to UniRef100_A7NUJ6 Cluster: Chromosome chr18 scaffold_1, whole genome shotgun sequence; n=1; Vitis vinifera|Rep: Chromosome chr18 scaffold_1, whole genome shotgun sequence - Vitis vinifera (Grape), partial (17%)"	-	-	-
CA689735	528	54	274	28.77157277	147.4659727	2.357666104	Up	5.06E-14	6.92E-12	-	-	-	-
CJ875468	715	14	71	5.508403675	28.2180817	2.356913721	Up	1.50E-07	5.16E-06	-	-	-	-
TC449840	789	31	157	11.05321089	56.54547137	2.354945962	Up	3.55E-12	2.84E-10	-	-	-	-
BE586132	581	18	91	8.715657154	44.50824187	2.352391162	Up	1.24E-08	5.33E-07	"similar to UniRef100_Q49HE0 Cluster: 12-oxo-phytodienoic acid reductase; n=1; Zea mays|Rep: 12-oxo-phytodienoic acid reductase - Zea mays (Maize), partial (37%)"	-	-	-
TC386061	777	19	96	6.879174841	35.10956056	2.351556511	Up	6.61E-09	3.00E-07	"similar to UniRef100_Q9FRS3 Cluster: F22O13.10; n=1; Arabidopsis thaliana|Rep: F22O13.10 - Arabidopsis thaliana (Mouse-ear cress), partial (11%)"	-	-	-
TC442919	941	7	35	2.092725094	10.56947949	2.336449618	Up	1.73E-05	0.00034368	-	-	-	-
TC419371	944	6	30	1.788063844	9.030762896	2.336449618	Up	5.30E-05	0.000898347	"similar to UniRef100_A7R6X5 Cluster: Chromosome undetermined scaffold_1482, whole genome shotgun sequence; n=1; Vitis vinifera|Rep: Chromosome undetermined scaffold_1482, whole genome shotgun sequence - Vitis vinifera (Grape), partial (78%)"	-	-	-
CJ922604	550	7	35	3.580462389	18.08341855	2.336449618	Up	1.73E-05	0.000343922	-	-	-	-
CA655197	511	8	40	4.404259019	22.2440709	2.336449618	Up	7.11E-06	0.000158985	-	-	-	-
CA595347	615	6	30	2.744605315	13.86185394	2.336449618	Up	5.30E-05	0.000898078	-	-	-	-
TC377135	835	6	30	2.021475771	10.20962895	2.336449618	Up	5.30E-05	0.000898213	-	-	-	-
CD929101	768	7	35	2.564133221	12.95036485	2.336449618	Up	1.73E-05	0.00034374	-	-	-	-
TC400224	985	6	30	1.713636821	8.654863121	2.336449618	Up	5.30E-05	0.000897943	"weakly similar to UniRef100_Q56Y55 Cluster: AIM1 protein; n=1; Arabidopsis thaliana|Rep: AIM1 protein - Arabidopsis thaliana (Mouse-ear cress), partial (49%)"	-	-	-
CA729147	539	9	45	4.697399635	23.7246016	2.336449618	Up	3.42E-06	8.44E-05	"similar to UniRef100_Q259Q9 Cluster: Glutathione peroxidase; n=2; Oryza sativa|Rep: Glutathione peroxidase - Oryza sativa (Rice), partial (8%)"	-	-	-
TC415954	741	6	30	2.277911294	11.50477756	2.336449618	Up	5.30E-05	0.000897539	"homologue to UniRef100_Q70PK0 Cluster: Oxalate oxidase precursor; n=1; Triticum aestivum|Rep: Oxalate oxidase precursor - Triticum aestivum (Wheat), partial (94%)"	GO:0016023//cytoplasmic membrane-bounded vesicle	-	-
BM140318	442	8	40	5.091801716	25.71656161	2.336449618	Up	7.11E-06	0.000159017	-	-	-	-
BJ234880	885	6	30	1.9072681	9.632813756	2.336449618	Up	5.30E-05	0.000897673	"similar to UniRef100_Q8S9K3 Cluster: Zinc finger protein VAR3, chloroplast precursor; n=1; Arabidopsis thaliana|Rep: Zinc finger protein VAR3, chloroplast precursor - Arabidopsis thaliana (Mouse-ear cress), partial (5%)"	-	-	-
CJ642322	641	7	35	3.072159616	15.51619376	2.336449618	Up	1.73E-05	0.000343801	"similar to UniRef100_Q10LS9 Cluster: Insulinase containing protein, expressed; n=1; Oryza sativa Japonica Group|Rep: Insulinase containing protein, expressed - Oryza sativa subsp. japonica (Rice), partial (19%)"	-	-	-
TC399432	657	10	50	4.28191849	21.62618005	2.336449618	Up	1.77E-06	4.72E-05	"homologue to UniRef100_A1YKG8 Cluster: Early nodulin protein; n=1; Brachypodium sylvaticum|Rep: Early nodulin protein - Brachypodium sylvaticum (False brome), partial (90%)"	GO:0009536//plastid;GO:0005739//mitochondrion	GO:0003674//molecular_function	-
TC368591	1986	10	50	1.416525905	7.154280106	2.336449618	Up	1.77E-06	4.72E-05	"homologue to UniRef100_Q4G284 Cluster: Powdery mildew resistance protein PM; n=1; Triticum aestivum|Rep: Powdery mildew resistance protein PM - Triticum aestivum (Wheat), complete"	-	GO:0005524//ATP binding	GO:0006915//apoptosis
TC406516	1573	7	35	1.251909926	6.322873619	2.336449618	Up	1.73E-05	0.000343861	"similar to UniRef100_A7Q3Q9 Cluster: Chromosome chr13 scaffold_48, whole genome shotgun sequence; n=1; Vitis vinifera|Rep: Chromosome chr13 scaffold_48, whole genome shotgun sequence - Vitis vinifera (Grape), partial (65%)"	GO:0009543//chloroplast thylakoid lumen;GO:0005739//mitochondrion	GO:0003674//molecular_function	GO:0008150//biological_process
TC397328	1389	29	145	5.873534413	29.66476663	2.336449618	Up	1.19E-11	8.83E-10	"weakly similar to UniRef100_A7Q0A4 Cluster: Chromosome chr7 scaffold_42, whole genome shotgun sequence; n=1; Vitis vinifera|Rep: Chromosome chr7 scaffold_42, whole genome shotgun sequence - Vitis vinifera (Grape), partial (5%)"	-	-	-
TC440347	639	9	45	3.962282321	20.01183139	2.336449618	Up	3.42E-06	8.44E-05	"homologue to UniRef100_Q5DVL6 Cluster: C2 domain-containing protein; n=1; Hordeum vulgare subsp. vulgare|Rep: C2 domain-containing protein - Hordeum vulgare var. distichum (Two-rowed barley), partial (55%)"	-	-	-
TC460824	778	8	40	2.892771669	14.61018025	2.336449618	Up	7.11E-06	0.000159048	"similar to UniRef100_Q10QQ9 Cluster: Expressed protein; n=1; Oryza sativa Japonica Group|Rep: Expressed protein - Oryza sativa subsp. japonica (Rice), partial (19%)"	-	-	-
BJ314194	921	39	195	11.91265988	60.16586442	2.336449618	Up	1.33E-13	1.54E-11	"similar to UniRef100_Q6WG80 Cluster: Rad21/Rec8-like protein; n=1; Oryza sativa|Rep: Rad21/Rec8-like protein - Oryza sativa (Rice), partial (11%)"	-	-	-
TC450855	888	6	30	1.900824627	9.600270466	2.336449618	Up	5.30E-05	0.000897404	-	-	-	-
CD921566	626	6	30	2.696377426	13.61827504	2.336449618	Up	5.30E-05	0.000897808	"similar to UniRef100_Q67L63 Cluster: Aldehyde ferredoxin oxidoreductase; n=1; Symbiobacterium thermophilum|Rep: Aldehyde ferredoxin oxidoreductase - Symbiobacterium thermophilum, partial (6%)"	-	-	-
TC412015	1332	63	313	13.30577239	66.77521458	2.327260447	Up	0	0	"weakly similar to UniRef100_A7PI75 Cluster: Chromosome chr13 scaffold_17, whole genome shotgun sequence; n=1; Vitis vinifera|Rep: Chromosome chr13 scaffold_17, whole genome shotgun sequence - Vitis vinifera (Grape), partial (9%)"	-	-	-
TC393523	793	20	99	7.095133539	35.47620753	2.321950048	Up	3.52E-09	1.68E-07	"homologue to UniRef100_Q9AXR8 Cluster: 24.8 kDa class II endochitinase-antifreeze protein precursor; n=1; Secale cereale|Rep: 24.8 kDa class II endochitinase-antifreeze protein precursor - Secale cereale (Rye), partial (72%)"	GO:0016023//cytoplasmic membrane-bounded vesicle	GO:0004568//chitinase activity	GO:0006032//chitin catabolic process;GO:0016998//cell wall macromolecule catabolic process;GO:0051707//response to other organism
TC410376	725	110	544	42.68334473	213.2239933	2.320624651	Up	0	0	"similar to UniRef100_Q49HE0 Cluster: 12-oxo-phytodienoic acid reductase; n=1; Zea mays|Rep: 12-oxo-phytodienoic acid reductase - Zea mays (Maize), partial (54%)"	-	-	-
TC381862	761	17	84	6.284460922	31.36677068	2.319376105	Up	2.33E-08	9.46E-07	"homologue to UniRef100_O04876 Cluster: Phenylalanine ammonia-lyase; n=1; Hordeum vulgare|Rep: Phenylalanine ammonia-lyase - Hordeum vulgare (Barley), partial (37%)"	-	-	-
CD890206	669	16	79	6.728180444	33.55646107	2.318302271	Up	4.35E-08	1.67E-06	"similar to UniRef100_Q4U0Z5 Cluster: Cellulose synthase BoCesA5; n=1; Bambusa oldhamii|Rep: Cellulose synthase BoCesA5 - Bambusa oldhamii (Giant timber bamboo), partial (12%)"	-	-	-
TC456596	750	15	74	5.626440896	28.03790991	2.317084293	Up	8.10E-08	2.95E-06	"weakly similar to UniRef100_A7Q281 Cluster: Chromosome chr13 scaffold_45, whole genome shotgun sequence; n=1; Vitis vinifera|Rep: Chromosome chr13 scaffold_45, whole genome shotgun sequence - Vitis vinifera (Grape), partial (6%)"	-	-	-
DR733385	737	15	74	5.725686122	28.53247277	2.317084293	Up	8.10E-08	2.95E-06	"similar to UniRef100_Q1T759 Cluster: Potassium transporter; n=1; Phragmites australis|Rep: Potassium transporter - Phragmites australis (Common reed), partial (23%)"	-	-	-
TC426194	876	36	177	11.56117992	57.41750802	2.312202072	Up	2.84E-13	2.90E-11	"weakly similar to UniRef100_Q7M4A3 Cluster: Spermatid-specific protein T2 precursor; n=1; Loligo pealei|Rep: Spermatid-specific protein T2 precursor - Loligo pealeii (Longfin squid), partial (25%)"	-	-	-
CJ827429	400	10	49	7.03305112	34.81058071	2.307303273	Up	1.83E-06	4.86E-05	"similar to UniRef100_Q6K2W8 Cluster: UDP-glucose glucosyltransferase-like protein; n=1; Oryza sativa Japonica Group|Rep: UDP-glucose glucosyltransferase-like protein - Oryza sativa subsp. japonica (Rice), partial (23%)"	-	-	-
GH728664	483	10	49	5.824472978	28.82863827	2.307303273	Up	1.83E-06	4.86E-05	"similar to UniRef100_Q1EPL1 Cluster: FtsJ-like methyltransferase family protein; n=1; Musa acuminata|Rep: FtsJ-like methyltransferase family protein - Musa acuminata (Banana), partial (16%)"	GO:0005739//mitochondrion	-	-
CD875524	525	10	49	5.358515139	26.52234721	2.307303273	Up	1.83E-06	4.85E-05	-	-	-	-
CA499311	434	9	44	5.833867289	28.80965958	2.30402814	Up	3.66E-06	8.96E-05	"similar to UniRef100_A2VSU2 Cluster: NAD/NADP transhydrogenase beta subunit; n=1; Burkholderia cenocepacia PC184|Rep: NAD/NADP transhydrogenase beta subunit - Burkholderia cenocepacia PC184, partial (7%)"	-	-	-
TC453142	705	17	83	6.783652145	33.4552404	2.302098113	Up	2.33E-08	9.45E-07	"similar to UniRef100_A9UL16 Cluster: Retinoblastoma-related protein 2; n=1; Oryza sativa|Rep: Retinoblastoma-related protein 2 - Oryza sativa (Rice), partial (18%)"	-	-	-
CA699571	604	17	83	7.918004573	39.04957696	2.302098113	Up	2.33E-08	9.45E-07	"homologue to UniRef100_A2C8D0 Cluster: ClpC; n=1; Prochlorococcus marinus str. MIT 9303|Rep: ClpC - Prochlorococcus marinus (strain MIT 9303), partial (3%)"	-	-	-
TC460760	700	8	39	3.215109084	15.83221747	2.299923742	Up	8.26E-06	0.000181487	"similar to UniRef100_A7PBB7 Cluster: Chromosome chr16 scaffold_10, whole genome shotgun sequence; n=2; Vitis vinifera|Rep: Chromosome chr16 scaffold_10, whole genome shotgun sequence - Vitis vinifera (Grape), partial (8%)"	GO:0005634//nucleus;GO:0000786//nucleosome	GO:0003677//DNA binding	GO:0006334//nucleosome assembly;GO:0007283//spermatogenesis;GO:0007076//mitotic chromosome condensation
TC386323	768	8	39	2.930437967	14.43040654	2.299923742	Up	8.26E-06	0.000181452	"weakly similar to UniRef100_Q9ZTU1 Cluster: Caffeic acid O-methyltransferase; n=1; Lolium perenne|Rep: Caffeic acid O-methyltransferase - Lolium perenne (Perennial ryegrass), partial (65%)"	-	-	-
CA500229	570	16	78	7.896759153	38.88614816	2.299923742	Up	4.35E-08	1.67E-06	"homologue to UniRef100_Q7G2F7 Cluster: Expressed protein; n=1; Oryza sativa Japonica Group|Rep: Expressed protein - Oryza sativa, partial (12%)"	-	-	-
TC460051	1095	8	39	2.055320875	10.12105226	2.299923742	Up	8.26E-06	0.000181558	"similar to UniRef100_Q2QN37 Cluster: Zinc finger, C3HC4 type family protein, expressed; n=1; Oryza sativa Japonica Group|Rep: Zinc finger, C3HC4 type family protein, expressed - Oryza sativa subsp. japonica (Rice), partial (5%)"	-	-	-
TC395279	744	8	39	3.024968224	14.89590353	2.299923742	Up	8.26E-06	0.000181522	"homologue to UniRef100_Q2PDK3 Cluster: Acetolactate synthase; n=1; Alopecurus myosuroides|Rep: Acetolactate synthase - Alopecurus myosuroides (Slender meadow foxtail) (Black grass), partial (33%)"	-	-	-
TC384276	1376	31	151	6.337923975	31.18413436	2.298729952	Up	3.55E-12	2.83E-10	"weakly similar to UniRef100_Q7XEE7 Cluster: BTB/POZ domain containing protein, expressed; n=1; Oryza sativa Japonica Group|Rep: BTB/POZ domain containing protein, expressed - Oryza sativa subsp. japonica (Rice), partial (32%)"	-	-	-
TC440175	784	15	73	5.382437082	26.45952095	2.297455487	Up	8.11E-08	2.95E-06	"homologue to UniRef100_Q94CU5 Cluster: Serine/threonine-protein kinase Nek5; n=1; Oryza sativa Japonica Group|Rep: Serine/threonine-protein kinase Nek5 - Oryza sativa subsp. japonica (Rice), partial (21%)"	-	-	-
TC420816	626	100	486	44.93962377	220.6160556	2.295477837	Up	2.69E-14	3.93E-12	"similar to UniRef100_A2WYS7 Cluster: Esterase PIR7B; n=3; Oryza sativa|Rep: Esterase PIR7B - Oryza sativa subsp. indica (Rice), partial (46%)"	GO:0009536//plastid;GO:0005739//mitochondrion	-	-
TC382728	1102	7	34	1.786982136	8.767433936	2.294629442	Up	2.27E-05	0.000433671	-	GO:0016023//cytoplasmic membrane-bounded vesicle	-	-
TC383068	831	7	34	2.36974045	11.62660914	2.294629442	Up	2.27E-05	0.000433598	"similar to UniRef100_Q0D8K2 Cluster: Os07g0152700 protein; n=1; Oryza sativa Japonica Group|Rep: Os07g0152700 protein - Oryza sativa subsp. japonica (Rice), partial (94%)"	-	-	-
TC441343	1277	61	296	13.4382496	65.86823001	2.293237551	Up	4.86E-14	6.68E-12	"homologue to UniRef100_A7PSZ0 Cluster: Chromosome chr8 scaffold_29, whole genome shotgun sequence; n=3; Spermatophyta|Rep: Chromosome chr8 scaffold_29, whole genome shotgun sequence - Vitis vinifera (Grape), partial (72%)"	GO:0005615//extracellular space;GO:0005737//cytoplasm;GO:0000118//histone deacetylase complex;GO:0000792//heterochromatin;GO:0016581//NuRD complex;GO:0005730//nucleolus;GO:0005576//extracellular region;GO:0005739//mitochondrion;GO:0005634//nucleus;GO:0022627//cytosolic small ribosomal subunit	GO:0005102//receptor binding;GO:0005515//protein binding;GO:0003735//structural constituent of ribosome;GO:0003700//sequence-specific DNA binding transcription factor activity;GO:0042802//identical protein binding;GO:0003723//RNA binding;GO:0004407//histone deacetylase activity;GO:0008134//transcription factor binding	GO:0000003//reproduction;GO:0007492//endoderm development;GO:0009653//anatomical structure morphogenesis;GO:0007165//signal transduction;GO:0035116//embryonic hindlimb morphogenesis;GO:0007548//sex differentiation;GO:0006412//translation;GO:0016575//histone deacetylation;GO:0008150//biological_process;GO:0006450//regulation of translational fidelity;GO:0008283//cell proliferation;GO:0040035//hermaphrodite genitalia development;GO:0016568//chromatin modification;GO:0006916//anti-apoptosis;GO:0007267//cell-cell signaling;GO:0030326//embryonic limb morphogenesis;GO:0035115//embryonic forelimb morphogenesis;GO:0009887//organ morphogenesis;GO:0006325//chromatin organization;GO:0040007//growth;GO:0002119//nematode larval development;GO:0050767//regulation of neurogenesis;GO:0000723//telomere maintenance
GH724698	695	19	92	7.690818491	37.61648422	2.290155966	Up	6.62E-09	3.00E-07	"homologue to UniRef100_Q0DGW2 Cluster: Os05g0508700 protein; n=2; Oryza sativa Japonica Group|Rep: Os05g0508700 protein - Oryza sativa subsp. japonica (Rice), partial (23%)"	-	-	-
TC393625	1635	119	576	20.47542712	100.1105635	2.289628761	Up	0	0	"homologue to UniRef100_Q0IV90 Cluster: Os11g0104900 protein; n=1; Oryza sativa Japonica Group|Rep: Os11g0104900 protein - Oryza sativa subsp. japonica (Rice), partial (31%)"	-	-	-
CA686592	534	12	58	6.321843704	30.86468977	2.287540018	Up	5.21E-07	1.57E-05	-	-	-	-
CD924625	670	22	106	9.237440278	44.95792331	2.283010359	Up	9.89E-10	5.28E-08	-	-	-	-
TC392875	1479	16	77	3.043375738	14.79441274	2.281308064	Up	4.35E-08	1.67E-06	"similar to UniRef100_Q0DUH5 Cluster: Os03g0185700 protein; n=2; Oryza sativa Japonica Group|Rep: Os03g0185700 protein - Oryza sativa subsp. japonica (Rice), partial (82%)"	GO:0005634//nucleus;GO:0009536//plastid;GO:0000786//nucleosome	GO:0003677//DNA binding	GO:0006334//nucleosome assembly;GO:0007283//spermatogenesis;GO:0007076//mitotic chromosome condensation
TC430096	1505	38	182	7.103147975	34.36450303	2.27438865	Up	1.65E-13	1.85E-11	-	GO:0005739//mitochondrion;GO:0016023//cytoplasmic membrane-bounded vesicle	-	-
CJ907784	658	9	43	3.847869914	18.57024962	2.270861277	Up	4.08E-06	9.81E-05	"similar to UniRef100_A8N3K5 Cluster: Predicted protein; n=1; Coprinopsis cinerea okayama7#130|Rep: Predicted protein -, partial (2%)"	-	-	-
TC399408	1469	27	129	5.170657052	24.95416797	2.270861277	Up	4.15E-11	2.80E-09	"similar to UniRef100_Q1W5S3 Cluster: Ramosa 3; n=1; Setaria viridis|Rep: Ramosa 3 - Setaria viridis, partial (84%)"	GO:0005575//cellular_component;GO:0005739//mitochondrion;GO:0009536//plastid	GO:0004805//trehalose-phosphatase activity	GO:0006508//proteolysis;GO:0005992//trehalose biosynthetic process
BE500080	512	9	43	4.945114069	23.86567236	2.270861277	Up	4.08E-06	9.82E-05	"weakly similar to UniRef100_Q2R1D6 Cluster: Jacalin-like lectin domain containing protein, expressed; n=1; Oryza sativa Japonica Group|Rep: Jacalin-like lectin domain containing protein, expressed - Oryza sativa subsp. japonica (Rice), partial (6%)"	-	-	-
TC432212	634	84	401	37.27295231	179.7340226	2.269662527	Up	0	0	"homologue to UniRef100_Q50HV8 Cluster: Glycosyltransferase; n=1; Triticum aestivum|Rep: Glycosyltransferase - Triticum aestivum (Wheat), partial (8%)"	GO:0016023//cytoplasmic membrane-bounded vesicle	-	-
TC389598	836	22	105	7.403211706	35.69095767	2.269335422	Up	9.89E-10	5.28E-08	"similar to UniRef100_Q2QLY7 Cluster: Expressed protein; n=2; Oryza sativa Japonica Group|Rep: Expressed protein - Oryza sativa subsp. japonica (Rice), partial (54%)"	-	-	-
TC449043	631	35	167	15.60423386	75.20769726	2.268942799	Up	4.23E-13	4.08E-11	"similar to UniRef100_A7P521 Cluster: Chromosome chr4 scaffold_6, whole genome shotgun sequence; n=1; Vitis vinifera|Rep: Chromosome chr4 scaffold_6, whole genome shotgun sequence - Vitis vinifera (Grape), partial (49%)"	GO:0005634//nucleus;GO:0009536//plastid;GO:0000786//nucleosome	GO:0003677//DNA binding	GO:0006334//nucleosome assembly;GO:0007283//spermatogenesis;GO:0007076//mitotic chromosome condensation
CV774255	762	30	143	11.07567106	53.32811658	2.267502264	Up	6.45E-12	4.96E-10	"similar to UniRef100_Q2QI10 Cluster: Cell wall invertase; n=1; Lolium perenne|Rep: Cell wall invertase - Lolium perenne (Perennial ryegrass), partial (26%)"	-	-	-
TC369415	1095	45	214	11.56117992	55.53603036	2.264135413	Up	1.98E-14	2.93E-12	-	GO:0009536//plastid;GO:0005739//mitochondrion	-	-
TC384303	1066	8	38	2.111234858	10.12981634	2.262449037	Up	1.02E-05	0.00021714	"similar to UniRef100_A8HRI9 Cluster: Predicted protein; n=1; Chlamydomonas reinhardtii|Rep: Predicted protein - Chlamydomonas reinhardtii, partial (3%)"	-	-	-
TC449448	1463	16	76	3.07665941	14.76197433	2.262449037	Up	4.35E-08	1.67E-06	"weakly similar to UniRef100_Q64EX4 Cluster: MtN19-like protein; n=1; Pisum sativum|Rep: MtN19-like protein - Pisum sativum (Garden pea), partial (40%)"	GO:0016023//cytoplasmic membrane-bounded vesicle	-	-
CV771134	762	8	38	2.953512282	14.1711079	2.262449037	Up	1.02E-05	0.000217099	"homologue to UniRef100_Q42831 Cluster: Non-symbiotic hemoglobin; n=1; Hordeum vulgare|Rep: Non-symbiotic hemoglobin - Hordeum vulgare (Barley), complete"	GO:0005575//cellular_component;GO:0016023//cytoplasmic membrane-bounded vesicle	GO:0019825//oxygen binding	GO:0015671//oxygen transport;GO:0001666//response to hypoxia
CN010697	780	16	76	5.770708612	27.68816467	2.262449037	Up	4.35E-08	1.67E-06	"similar to UniRef100_Q0J3C6 Cluster: Os09g0131600 protein; n=1; Oryza sativa Japonica Group|Rep: Os09g0131600 protein - Oryza sativa subsp. japonica (Rice), partial (22%)"	GO:0005739//mitochondrion	-	-
TC459325	811	24	114	8.325189982	39.94470119	2.262449037	Up	2.78E-10	1.63E-08	"similar to UniRef100_A7PYK5 Cluster: Chromosome chr12 scaffold_38, whole genome shotgun sequence; n=1; Vitis vinifera|Rep: Chromosome chr12 scaffold_38, whole genome shotgun sequence - Vitis vinifera (Grape), partial (40%)"	-	-	-
TC410970	613	12	57	5.507119964	26.42345242	2.262449037	Up	5.29E-07	1.59E-05	"homologue to UniRef100_A7PXG0 Cluster: Chromosome chr12 scaffold_36, whole genome shotgun sequence; n=1; Vitis vinifera|Rep: Chromosome chr12 scaffold_36, whole genome shotgun sequence - Vitis vinifera (Grape), partial (20%)"	-	-	-
TC391461	1345	8	38	1.673290973	8.028538454	2.262449037	Up	1.02E-05	0.000217181	-	GO:0016020//membrane	-	-
TC409052	1080	11	52	2.865317123	13.68216324	2.255529623	Up	1.02E-06	2.87E-05	"similar to UniRef100_Q0DBN3 Cluster: Os06g0548100 protein; n=2; Oryza sativa Japonica Group|Rep: Os06g0548100 protein - Oryza sativa subsp. japonica (Rice), partial (11%)"	-	-	-
TC452050	1255	18	85	4.034897854	19.24643864	2.253987458	Up	1.24E-08	5.33E-07	"homologue to UniRef100_P25250 Cluster: Cysteine proteinase EP-B 2 precursor; n=1; Hordeum vulgare|Rep: Cysteine proteinase EP-B 2 precursor - Hordeum vulgare (Barley), partial (91%)"	GO:0016023//cytoplasmic membrane-bounded vesicle	GO:0008234//cysteine-type peptidase activity;GO:0004197//cysteine-type endopeptidase activity	GO:0006508//proteolysis
CK209512	1089	7	33	1.808314338	8.611151691	2.251560721	Up	3.16E-05	0.000575277	"weakly similar to UniRef100_A7PWK4 Cluster: Chromosome chr8 scaffold_34, whole genome shotgun sequence; n=1; Vitis vinifera|Rep: Chromosome chr8 scaffold_34, whole genome shotgun sequence - Vitis vinifera (Grape), partial (7%)"	-	-	-
BJ207100	602	7	33	3.271186568	15.57731593	2.251560721	Up	3.16E-05	0.000575184	"similar to UniRef100_Q10QD7 Cluster: TPR Domain containing protein, expressed; n=1; Oryza sativa Japonica Group|Rep: TPR Domain containing protein, expressed - Oryza sativa subsp. japonica (Rice), partial (12%)"	-	-	-
TC461348	817	7	33	2.410347997	11.47802227	2.251560721	Up	3.16E-05	0.000575092	"weakly similar to UniRef100_A7NXG8 Cluster: Chromosome chr5 scaffold_2, whole genome shotgun sequence; n=1; Vitis vinifera|Rep: Chromosome chr5 scaffold_2, whole genome shotgun sequence - Vitis vinifera (Grape), partial (24%)"	-	-	-
TC417807	1027	7	33	1.917482292	9.131007003	2.251560721	Up	3.16E-05	0.000575369	-	-	-	-
BE427282	640	17	80	7.472616815	35.52100073	2.248986777	Up	2.33E-08	9.45E-07	"weakly similar to UniRef100_Q9FPQ5 Cluster: Gamete-specific hydroxyproline-rich glycoprotein a2; n=1; Chlamydomonas reinhardtii|Rep: Gamete-specific hydroxyproline-rich glycoprotein a2 - Chlamydomonas reinhardtii, partial (11%)"	-	-	-
TC436617	1176	25	117	5.980485647	28.2718169	2.241030053	Up	1.47E-10	9.01E-09	"similar to UniRef100_A7PCC5 Cluster: Chromosome chr2 scaffold_11, whole genome shotgun sequence; n=1; Vitis vinifera|Rep: Chromosome chr2 scaffold_11, whole genome shotgun sequence - Vitis vinifera (Grape), partial (8%)"	-	-	-
TC422645	989	9	42	2.560059053	12.06780207	2.236913945	Up	4.77E-06	0.000112813	"UniRef100_Q2QKB6 Cluster: U1 snRNP-interacting 70 kDa protein; n=1; Triticum aestivum|Rep: U1 snRNP-interacting 70 kDa protein - Triticum aestivum (Wheat), partial (35%)"	GO:0009536//plastid	-	-
BE412349	741	27	126	10.25060082	48.32006576	2.236913945	Up	4.15E-11	2.79E-09	"similar to UniRef100_Q0JAZ2 Cluster: Os04g0566500 protein; n=1; Oryza sativa Japonica Group|Rep: Os04g0566500 protein - Oryza sativa subsp. japonica (Rice), partial (11%)"	-	-	-
TC438267	553	9	42	4.578478125	21.58238019	2.236913945	Up	4.77E-06	0.000112836	-	-	-	-
TC412551	854	9	42	2.964752229	13.9754757	2.236913945	Up	4.77E-06	0.000112789	"homologue to UniRef100_Q6EUD8 Cluster: Phosphoenolpyruvate carboxylase; n=4; Magnoliophyta|Rep: Phosphoenolpyruvate carboxylase - Oryza sativa subsp. japonica (Rice), partial (41%)"	GO:0005575//cellular_component	-	-
TC408741	641	9	42	3.949919506	18.61943252	2.236913945	Up	4.77E-06	0.000112883	-	-	-	-
TC439472	2652	9	42	0.954712822	4.500398282	2.236913945	Up	4.77E-06	0.00011286	"UniRef100_Q9LKC7 Cluster: Chlorophyll a/b-binding protein precursor; n=2; Hordeum vulgare|Rep: Chlorophyll a/b-binding protein precursor - Hordeum vulgare (Barley), partial (91%)"	GO:0010287//plastoglobule;GO:0009535//chloroplast thylakoid membrane;GO:0030076//light-harvesting complex;GO:0009782//photosystem I antenna complex;GO:0005739//mitochondrion;GO:0009536//plastid	GO:0016168//chlorophyll binding	"GO:0009768//photosynthesis, light harvesting in photosystem I;GO:0015979//photosynthesis"
BE445705	489	9	42	5.177706346	24.40706798	2.236913945	Up	4.77E-06	0.000112765	"homologue to UniRef100_Q7XLC6 Cluster: Probable potassium transporter 11; n=2; Oryza sativa Japonica Group|Rep: Probable, partial (20%)"	-	-	-
TC428066	1032	12	56	3.271186568	15.41996931	2.236913945	Up	5.41E-07	1.62E-05	"homologue to UniRef100_Q5VRH4 Cluster: Homogentisate 1,2-dioxygenase; n=2; Oryza sativa Japonica Group|Rep: Homogentisate 1,2-dioxygenase - Oryza sativa subsp. japonica (Rice), partial (59%)"	GO:0016020//membrane;GO:0005887//integral to plasma membrane	GO:0005515//protein binding	GO:0007399//nervous system development;GO:0007155//cell adhesion;GO:0007156//homophilic cell adhesion
TC425040	849	143	665	47.38404288	222.5815358	2.231860717	Up	0	0	"similar to UniRef100_A7P721 Cluster: Chromosome chr9 scaffold_7, whole genome shotgun sequence; n=1; Vitis vinifera|Rep: Chromosome chr9 scaffold_7, whole genome shotgun sequence - Vitis vinifera (Grape), partial (25%)"	-	-	-
TC447417	495	20	93	11.36654727	53.38914049	2.23175224	Up	3.52E-09	1.68E-07	-	-	-	-
TC424179	784	31	144	11.1237033	52.19412352	2.230250214	Up	3.55E-12	2.83E-10	-	GO:0005739//mitochondrion;GO:0016023//cytoplasmic membrane-bounded vesicle	-	-
TC455300	616	90	418	41.10224681	192.8282897	2.230027559	Up	0	0	-	-	-	-
BJ312923	662	11	51	4.674535488	21.89209712	2.227515247	Up	1.07E-06	3.02E-05	"similar to UniRef100_Q0DSI7 Cluster: Os03g0306200 protein; n=1; Oryza sativa Japonica Group|Rep: Os03g0306200 protein - Oryza sativa subsp. japonica (Rice), partial (12%)"	-	-	-
CA499776	578	8	37	3.893730724	18.19068549	2.223974889	Up	1.34E-05	0.000275932	"homologue to UniRef100_A7NWJ9 Cluster: Chromosome chr5 scaffold_2, whole genome shotgun sequence; n=1; Vitis vinifera|Rep: Chromosome chr5 scaffold_2, whole genome shotgun sequence - Vitis vinifera (Grape), partial (27%)"	-	-	-
CV759499	729	16	74	6.174420737	28.84558632	2.223974889	Up	4.37E-08	1.68E-06	"similar to UniRef100_O81489 Cluster: F9D12.14 protein; n=1; Arabidopsis thaliana|Rep: F9D12.14 protein - Arabidopsis thaliana (Mouse-ear cress), partial (38%)"	-	-	-
TC404091	629	24	111	10.73406848	50.14729514	2.223974889	Up	2.78E-10	1.63E-08	"weakly similar to UniRef100_A7Q8U7 Cluster: Chromosome chr5 scaffold_64, whole genome shotgun sequence; n=1; Vitis vinifera|Rep: Chromosome chr5 scaffold_64, whole genome shotgun sequence - Vitis vinifera (Grape), partial (10%)"	-	-	-
TC421648	466	229	1059	138.2462409	645.7809402	2.223804609	Up	2.77E-13	2.86E-11	-	-	-	-
TC368656	1391	21	97	4.247133674	19.81617294	2.222116943	Up	1.87E-09	9.42E-08	"UniRef100_Q5TMB2 Cluster: Xylanase inhibitor TAXI-IV; n=1; Triticum aestivum|Rep: Xylanase inhibitor TAXI-IV - Triticum aestivum (Wheat), complete"	-	-	-
DR733517	723	13	60	5.058349354	23.58240712	2.220972401	Up	2.89E-07	9.27E-06	"similar to UniRef100_A7P941 Cluster: Chromosome chr3 scaffold_8, whole genome shotgun sequence; n=1; Vitis vinifera|Rep: Chromosome chr3 scaffold_8, whole genome shotgun sequence - Vitis vinifera (Grape), partial (10%)"	-	-	-
TC461614	693	13	60	5.277325516	24.60329055	2.220972401	Up	2.89E-07	9.27E-06	-	-	-	-
TC393877	1123	65	300	16.28311034	75.91309149	2.220972401	Up	0	0	"homologue to UniRef100_Q9LLY2 Cluster: High pI alpha-glucosidase; n=1; Hordeum vulgare|Rep: High pI alpha-glucosidase - Hordeum vulgare (Barley), partial (37%)"	-	-	-
TC390184	1535	53	244	9.713399593	45.17067975	2.217338406	Up	5.11E-14	6.94E-12	"homologue to UniRef100_O04187 Cluster: Fd-GOGAT protein; n=1; Oryza sativa|Rep: Fd-GOGAT protein - Oryza sativa (Rice), partial (38%)"	-	-	-
CA682500	616	10	46	4.566916312	21.2203381	2.216155384	Up	2.32E-06	5.99E-05	"similar to UniRef100_Q2Z1Z0 Cluster: Cinnamyl alcohol dehydrogenase; n=1; Prunus mume|Rep: Cinnamyl alcohol dehydrogenase - Prunus mume (Japanese flowering apricot), partial (26%)"	-	-	-
BQ239948	593	10	46	4.744047973	22.04338662	2.216155384	Up	2.32E-06	5.99E-05	"weakly similar to UniRef100_A7P0C6 Cluster: Chromosome chr6 scaffold_3, whole genome shotgun sequence; n=1; Vitis vinifera|Rep: Chromosome chr6 scaffold_3, whole genome shotgun sequence - Vitis vinifera (Grape), partial (11%)"	-	-	-
CD892514	567	20	92	9.923176184	46.10838895	2.216155384	Up	3.52E-09	1.68E-07	"weakly similar to UniRef100_Q10Q16 Cluster: Expressed protein; n=1; Oryza sativa Japonica Group|Rep: Expressed protein - Oryza sativa subsp. japonica (Rice), partial (9%)"	-	-	-
CD906414	602	15	69	7.009685502	32.5707515	2.216155384	Up	8.19E-08	2.98E-06	"similar to UniRef100_A7PGL0 Cluster: Chromosome chr17 scaffold_16, whole genome shotgun sequence; n=1; Vitis vinifera|Rep: Chromosome chr17 scaffold_16, whole genome shotgun sequence - Vitis vinifera (Grape), partial (10%)"	-	-	-
CF182095	695	22	101	8.905158253	41.29635768	2.213301387	Up	9.89E-10	5.28E-08	"weakly similar to UniRef100_Q0DKN6 Cluster: Os05g0151400 protein; n=2; Oryza sativa Japonica Group|Rep: Os05g0151400 protein - Oryza sativa subsp. japonica (Rice), partial (4%)"	-	-	-
CK201127	797	17	78	6.000595686	27.81067058	2.212460901	Up	2.33E-08	9.47E-07	"similar to UniRef100_A8I9G7 Cluster: Predicted protein; n=1; Chlamydomonas reinhardtii|Rep: Predicted protein - Chlamydomonas reinhardtii, partial (5%)"	-	-	-
TC428219	796	7	32	2.47393758	11.42383943	2.207166601	Up	4.66E-05	0.000806929	"weakly similar to UniRef100_A7PI48 Cluster: Chromosome chr13 scaffold_17, whole genome shotgun sequence; n=1; Vitis vinifera|Rep: Chromosome chr13 scaffold_17, whole genome shotgun sequence - Vitis vinifera (Grape), partial (42%)"	-	-	-
TC376651	813	7	32	2.422207028	11.18496456	2.207166601	Up	4.66E-05	0.000807177	"homologue to UniRef100_O04876 Cluster: Phenylalanine ammonia-lyase; n=1; Hordeum vulgare|Rep: Phenylalanine ammonia-lyase - Hordeum vulgare (Barley), partial (36%)"	-	-	-
TC404016	891	14	64	4.420323937	20.41161882	2.207166601	Up	1.54E-07	5.29E-06	"similar to UniRef100_P16273 Cluster: Pathogen-related protein; n=1; Hordeum vulgare|Rep: Pathogen-related protein - Hordeum vulgare (Barley), partial (92%)"	-	-	-
CD893174	534	7	32	3.687742161	17.02879436	2.207166601	Up	4.66E-05	0.000807053	"weakly similar to UniRef100_Q9V401 Cluster: CG14265-PB; n=1; Drosophila melanogaster|Rep: CG14265-PB - Drosophila melanogaster (Fruit fly), partial (34%)"	-	-	-
TC387751	1337	55	251	11.5727094	53.34792031	2.204705364	Up	0	0	"homologue to UniRef100_P31922 Cluster: Sucrose synthase 1; n=1; Hordeum vulgare|Rep: Sucrose synthase 1 - Hordeum vulgare (Barley), partial (39%)"	-	-	-
TC422429	1210	9	41	2.092478019	9.628833255	2.202148526	Up	5.92E-06	0.000136043	-	-	-	-
TC445281	1142	9	41	2.217073908	10.20217884	2.202148526	Up	5.92E-06	0.000136016	-	GO:0005739//mitochondrion;GO:0009536//plastid	-	-
CJ660088	784	9	41	3.229462249	14.86082683	2.202148526	Up	5.92E-06	0.000136071	"weakly similar to UniRef100_Q0DHS3 Cluster: Os05g0446000 protein; n=1; Oryza sativa Japonica Group|Rep: Os05g0446000 protein - Oryza sativa subsp. japonica (Rice), partial (9%)"	-	-	-
TC433574	703	122	554	48.8211799	223.9389406	2.197526352	Up	5.35E-14	7.14E-12	"similar to UniRef100_P49249 Cluster: IN2-2 protein; n=1; Zea mays|Rep: IN2-2 protein - Zea mays (Maize), partial (57%)"	-	GO:0004033//aldo-keto reductase activity	-
CA733413	586	13	59	6.240932735	28.61077192	2.196724855	Up	2.96E-07	9.48E-06	"similar to UniRef100_P29114 Cluster: Lipoxygenase 1; n=1; Hordeum vulgare|Rep: Lipoxygenase 1 - Hordeum vulgare (Barley), partial (19%)"	-	-	-
TC422414	975	60	272	17.31212583	79.27558726	2.195093769	Up	0	0	"similar to UniRef100_Q4U0Z5 Cluster: Cellulose synthase BoCesA5; n=1; Bambusa oldhamii|Rep: Cellulose synthase BoCesA5 - Bambusa oldhamii (Giant timber bamboo), partial (30%)"	-	-	-
CK208779	1119	15	68	3.771072987	17.26847578	2.195093769	Up	8.25E-08	3.00E-06	"similar to UniRef100_A7Q3Y7 Cluster: Chromosome chr13 scaffold_48, whole genome shotgun sequence; n=1; Vitis vinifera|Rep: Chromosome chr13 scaffold_48, whole genome shotgun sequence - Vitis vinifera (Grape), partial (19%)"	-	-	-
TC441915	954	15	68	4.423302591	20.25516184	2.195093769	Up	8.25E-08	3.00E-06	"homologue to UniRef100_O04876 Cluster: Phenylalanine ammonia-lyase; n=1; Hordeum vulgare|Rep: Phenylalanine ammonia-lyase - Hordeum vulgare (Barley), partial (56%)"	-	-	-
BQ241076	631	27	122	12.03755184	54.94215009	2.190371359	Up	4.15E-11	2.79E-09	"similar to UniRef100_Q10P53 Cluster: Sec7 domain containing protein, expressed; n=1; Oryza sativa Japonica Group|Rep: Sec7 domain containing protein, expressed - Oryza sativa subsp. japonica (Rice), partial (12%)"	-	-	-
TC426663	617	10	45	4.559514503	20.7253813	2.184446525	Up	2.73E-06	6.94E-05	"similar to UniRef100_A7NSX5 Cluster: Chromosome chr18 scaffold_1, whole genome shotgun sequence; n=1; Vitis vinifera|Rep: Chromosome chr18 scaffold_1, whole genome shotgun sequence - Vitis vinifera (Grape), partial (13%)"	-	-	-
DR734346	739	10	45	3.80679357	17.30387045	2.184446525	Up	2.73E-06	6.94E-05	"similar to UniRef100_A7Q3U0 Cluster: Chromosome chr13 scaffold_48, whole genome shotgun sequence; n=1; Vitis vinifera|Rep: Chromosome chr13 scaffold_48, whole genome shotgun sequence - Vitis vinifera (Grape), partial (29%)"	-	-	-
GD189038	410	22	99	15.09532923	68.61617701	2.184446525	Up	9.90E-10	5.27E-08	"homologue to UniRef100_Q6Z7R9 Cluster: Translocated promoter region-like; n=1; Oryza sativa Japonica Group|Rep: Translocated promoter region-like - Oryza sativa subsp. japonica (Rice), partial (21%)"	-	-	-
TC442962	719	22	99	8.607906796	39.12744447	2.184446525	Up	9.90E-10	5.27E-08	"similar to UniRef100_Q69VQ4 Cluster: RNA recognition motif (RRM)-containing protein-like; n=2; Oryza sativa Japonica Group|Rep: RNA recognition motif (RRM)-containing protein-like - Oryza sativa subsp. japonica (Rice), partial (22%)"	-	-	-
TC442707	649	10	45	4.334700228	19.70348268	2.184446525	Up	2.73E-06	6.94E-05	"UniRef100_Q2L3S4 Cluster: WRKY DNA binding protein; n=1; Triticum aestivum|Rep: WRKY DNA binding protein - Triticum aestivum (Wheat), partial (15%)"	-	-	-
TC439400	823	23	103	7.861976951	35.56416112	2.177460094	Up	5.24E-10	2.92E-08	"similar to UniRef100_Q9SFZ8 Cluster: T22C5.3; n=1; Arabidopsis thaliana|Rep: T22C5.3 - Arabidopsis thaliana (Mouse-ear cress), partial (6%)"	-	-	-
GH728270	785	23	103	8.242556727	37.28573834	2.177460094	Up	5.24E-10	2.92E-08	"similar to UniRef100_Q8H991 Cluster: PHD-finger family homeodomain protein; n=2; Oryza sativa Japonica Group|Rep: PHD-finger family homeodomain protein - Oryza sativa subsp. japonica (Rice), partial (9%)"	-	-	-
CK209222	1131	17	76	4.228536483	19.09528598	2.174986195	Up	2.35E-08	9.51E-07	-	-	-	-
TC401715	737	17	76	6.489110939	29.30362068	2.174986195	Up	2.35E-08	9.52E-07	"similar to UniRef100_O48888 Cluster: ATP sulfurylase; n=1; Zea mays|Rep: ATP sulfurylase - Zea mays (Maize), partial (34%)"	-	-	-
TC451657	1034	45	201	12.24322245	55.23962202	2.173720118	Up	1.98E-14	2.93E-12	-	GO:0016023//cytoplasmic membrane-bounded vesicle	-	-
TC419919	1173	13	58	3.117806123	14.05093294	2.1720628	Up	3.08E-07	9.82E-06	"weakly similar to UniRef100_A7QJL6 Cluster: Chromosome chr8 scaffold_106, whole genome shotgun sequence; n=1; Vitis vinifera|Rep: Chromosome chr8 scaffold_106, whole genome shotgun sequence - Vitis vinifera (Grape), partial (72%)"	GO:0005739//mitochondrion	-	-
TC444346	1120	13	58	3.265345163	14.71584316	2.1720628	Up	3.08E-07	9.82E-06	-	-	-	-
TC419845	1240	11	49	2.495598785	11.22921958	2.169799749	Up	1.31E-06	3.62E-05	"similar to UniRef100_Q10QV1 Cluster: SacIy domain containing protein, expressed; n=1; Oryza sativa Japonica Group|Rep: SacIy domain containing protein, expressed - Oryza sativa subsp. japonica (Rice), partial (18%)"	-	-	-
TC396075	766	11	49	4.039872706	18.17784894	2.169799749	Up	1.31E-06	3.62E-05	"weakly similar to UniRef100_Q9FPQ5 Cluster: Gamete-specific hydroxyproline-rich glycoprotein a2; n=1; Chlamydomonas reinhardtii|Rep: Gamete-specific hydroxyproline-rich glycoprotein a2 - Chlamydomonas reinhardtii, partial (14%)"	-	-	-
TC457423	1312	11	49	2.358645193	10.61298192	2.169799749	Up	1.31E-06	3.62E-05	"similar to UniRef100_Q0DU12 Cluster: Os03g0213400 protein; n=2; Oryza sativa Japonica Group|Rep: Os03g0213400 protein - Oryza sativa subsp. japonica (Rice), partial (12%)"	-	-	-
TC418080	912	38	169	11.72175187	52.65832564	2.167473446	Up	1.65E-13	1.85E-11	"similar to UniRef100_A7Q9S5 Cluster: Chromosome chr8 scaffold_68, whole genome shotgun sequence; n=2; Vitis vinifera|Rep: Chromosome chr8 scaffold_68, whole genome shotgun sequence - Vitis vinifera (Grape), partial (22%)"	-	-	-
TC406579	688	18	80	7.360169777	33.04279137	2.166524617	Up	1.25E-08	5.35E-07	"similar to UniRef100_Q8W4D2 Cluster: Fatty acid multifunctional protein; n=1; Arabidopsis thaliana|Rep: Fatty acid multifunctional protein - Arabidopsis thaliana (Mouse-ear cress), partial (34%)"	-	-	-
TC414330	735	43	191	16.4582965	73.8450192	2.165685597	Up	1.13E-13	1.37E-11	-	-	-	-
CV760609	744	32	142	12.0998729	54.2363667	2.164268643	Up	2.00E-12	1.66E-10	"similar to UniRef100_Q6J0P5 Cluster: Multidrug-resistance associated protein 3; n=1; Zea mays|Rep: Multidrug-resistance associated protein 3 - Zea mays (Maize), partial (16%)"	-	-	-
CD906246	663	37	164	15.69972196	70.29193507	2.162620162	Up	2.01E-13	2.18E-11	"UniRef100_A7UME2 Cluster: Xylanase inhibitor 725ACCN; n=1; Triticum aestivum|Rep: Xylanase inhibitor 725ACCN - Triticum aestivum (Wheat), partial (48%)"	-	-	-
CK193588	702	37	164	14.82751518	66.38682757	2.162620162	Up	2.01E-13	2.18E-11	"weakly similar to UniRef100_A1YJB1 Cluster: 39 kDa protein; n=1; Spodoptera frugiperda MNPV|Rep: 39 kDa protein - Spodoptera frugiperda nuclear polyhedrosis virus (SfNPV), partial (12%)"	-	-	-
BE517058	572	21	93	10.32825689	46.2021408	2.161362912	Up	1.87E-09	9.42E-08	"similar to UniRef100_Q8H3L8 Cluster: FYVE finger-containing phosphoinositide kinase-like; n=1; Oryza sativa Japonica Group|Rep: FYVE finger-containing phosphoinositide kinase-like - Oryza sativa subsp. japonica (Rice), partial (5%)"	-	-	-
TC411512	1304	26	115	5.609181875	25.06082873	2.159571856	Up	7.81E-11	5.02E-09	"similar to UniRef100_A7QPI0 Cluster: Chromosome chr18 scaffold_137, whole genome shotgun sequence; n=1; Vitis vinifera|Rep: Chromosome chr18 scaffold_137, whole genome shotgun sequence - Vitis vinifera (Grape), partial (55%)"	-	-	-
CJ658752	908	45	199	13.94217182	62.27911141	2.159293048	Up	1.98E-14	2.93E-12	"weakly similar to UniRef100_Q8H6Q7 Cluster: CTV.22; n=1; Poncirus trifoliata|Rep: CTV.22 - Poncirus trifoliata (Hardy orange), partial (5%)"	-	-	-
BE498236	590	19	84	9.059523477	40.45781778	2.158911433	Up	6.64E-09	3.01E-07	"similar to UniRef100_Q108W5 Cluster: Expressed protein; n=4; Oryza sativa Japonica Group|Rep: Expressed protein - Oryza sativa subsp. japonica (Rice), partial (10%)"	-	-	-
TC388136	1682	41	181	6.857433911	30.57931573	2.156815406	Up	1.39E-13	1.60E-11	"homologue to UniRef100_P29114 Cluster: Lipoxygenase 1; n=1; Hordeum vulgare|Rep: Lipoxygenase 1 - Hordeum vulgare (Barley), partial (60%)"	GO:0005739//mitochondrion	GO:0005506//iron ion binding;GO:0016165//lipoxygenase activity	-
TC416007	580	10	44	4.850380083	21.55757285	2.152025047	Up	3.42E-06	8.43E-05	"homologue to UniRef100_P93190 Cluster: Lipoxygenase isoenzyme 1; n=1; Hordeum vulgare|Rep: Lipoxygenase isoenzyme 1 - Hordeum vulgare (Barley), partial (74%)"	-	-	-
CJ655278	692	15	66	6.098021203	27.10272888	2.152025047	Up	8.50E-08	3.08E-06	"similar to UniRef100_Q6ZLF2 Cluster: 1-phosphatidylinositol-3-phosphate 5-kinase-like; n=3; Oryza sativa Japonica Group|Rep: 1-phosphatidylinositol-3-phosphate 5-kinase-like - Oryza sativa subsp. japonica (Rice), partial (8%)"	-	-	-
TC396657	1312	20	88	4.288445805	19.06004917	2.152025047	Up	3.53E-09	1.69E-07	"similar to UniRef100_Q5U1F8 Cluster: Class III peroxidase 135 precursor; n=1; Oryza sativa Japonica Group|Rep: Class III peroxidase 135 precursor - Oryza sativa subsp. japonica (Rice), partial (83%)"	GO:0009536//plastid;GO:0016023//cytoplasmic membrane-bounded vesicle	GO:0004601//peroxidase activity	-
CK207249	1144	10	44	2.459108783	10.92953868	2.152025047	Up	3.42E-06	8.43E-05	"similar to UniRef100_A7QA20 Cluster: Chromosome chr8 scaffold_68, whole genome shotgun sequence; n=1; Vitis vinifera|Rep: Chromosome chr8 scaffold_68, whole genome shotgun sequence - Vitis vinifera (Grape), partial (17%)"	-	-	-
CA679398	542	18	79	9.342798536	41.41932188	2.14837727	Up	1.25E-08	5.36E-07	"homologue to UniRef100_A7P2P8 Cluster: Chromosome chr1 scaffold_5, whole genome shotgun sequence; n=1; Vitis vinifera|Rep: Chromosome chr1 scaffold_5, whole genome shotgun sequence - Vitis vinifera (Grape), partial (19%)"	-	-	-
CA498470	731	13	57	5.002991221	22.15810716	2.146971819	Up	3.28E-07	1.04E-05	"similar to UniRef100_A7WJB3 Cluster: Virulence factor Mce family protein precursor; n=1; Hydrogenobaculum sp. Y04AAS1|Rep: Virulence factor Mce family protein precursor - Hydrogenobaculum sp. Y04AAS1, partial (3%)"	-	-	-
TC368657	1364	290	1270	59.8118717	264.5845802	2.145225215	Up	2.72E-13	2.82E-11	"UniRef100_Q8H0K8 Cluster: Xylanase inhibitor precursor; n=1; Triticum aestivum|Rep: Xylanase inhibitor precursor - Triticum aestivum (Wheat), complete"	-	-	-
TC419803	827	32	140	10.88549629	48.10582928	2.14380454	Up	2.00E-12	1.66E-10	"similar to UniRef100_Q7G8Q1 Cluster: Class III chitinase; n=3; Oryza sativa|Rep: Class III chitinase - Oryza sativa (Rice), partial (49%)"	-	-	-
TC436252	422	8	35	5.333119333	23.5684365	2.14380454	Up	2.75E-05	0.000512935	"similar to UniRef100_Q339E1 Cluster: Expressed protein; n=2; Oryza sativa Japonica Group|Rep: Expressed protein - Oryza sativa subsp. japonica (Rice), partial (16%)"	-	-	-
TC424962	1089	8	35	2.066644957	9.133039672	2.14380454	Up	2.75E-05	0.000513104	-	GO:0005739//mitochondrion	-	-
BE415178	345	8	35	6.523409735	28.82863827	2.14380454	Up	2.75E-05	0.000513359	"weakly similar to UniRef100_Q9LK88 Cluster: NADPH:quinone oxidoreductase; n=2; Arabidopsis thaliana|Rep: NADPH:quinone oxidoreductase - Arabidopsis thaliana (Mouse-ear cress), partial (49%)"	GO:0005739//mitochondrion	-	-
CA497164	340	8	35	6.619342231	29.25258883	2.14380454	Up	2.75E-05	0.000513189	-	-	-	-
CA694973	478	24	105	14.12495623	62.42184228	2.14380454	Up	2.78E-10	1.62E-08	-	-	-	-
CD875216	674	8	35	3.339134063	14.75649882	2.14380454	Up	2.75E-05	0.000513019	-	-	-	-
BE496961	445	8	35	5.057474963	22.35029259	2.14380454	Up	2.75E-05	0.000513274	-	-	-	-
CA664500	557	24	105	12.12159619	53.56847506	2.14380454	Up	2.78E-10	1.62E-08	"homologue to UniRef100_P15290 Cluster: Oxalate oxidase GF-2.8 precursor; n=1; Triticum aestivum|Rep: Oxalate oxidase GF-2.8 precursor - Triticum aestivum (Wheat), partial (54%)"	-	-	-
TC407702	1160	56	245	13.58106423	60.01824261	2.14380454	Up	2.13E-14	3.15E-12	"similar to UniRef100_Q6ZGV8 Cluster: Eukaryotic translation initiation factor 3 subunit (EIF-3)-like; n=1; Oryza sativa Japonica Group|Rep: Eukaryotic translation initiation factor 3 subunit (EIF-3)-like - Oryza sativa subsp. japonica (Rice), partial (16%)"	-	-	-
TC375512	882	19	83	6.060225455	26.74143365	2.141633441	Up	6.66E-09	3.01E-07	"similar to UniRef100_A8I9G7 Cluster: Predicted protein; n=1; Chlamydomonas reinhardtii|Rep: Predicted protein - Chlamydomonas reinhardtii, partial (5%)"	-	-	-
TC382080	1119	22	96	5.530907047	24.37902463	2.140052405	Up	9.91E-10	5.28E-08	"similar to UniRef100_Q10A76 Cluster: Serine carboxypeptidase family protein, expressed; n=1; Oryza sativa Japonica Group|Rep: Serine carboxypeptidase family protein, expressed - Oryza sativa subsp. japonica (Rice), partial (50%)"	GO:0016023//cytoplasmic membrane-bounded vesicle	GO:0004185//serine-type carboxypeptidase activity	GO:0006508//proteolysis
NP958413	740	11	48	4.18181418	18.4325193	2.140052405	Up	1.56E-06	4.22E-05	GB|AJ606023.1|CAE54274.1 putative centromeric protein [Triticum aestivum]	-	-	-
BQ579279	621	14	61	6.342203909	27.9134434	2.137903939	Up	1.68E-07	5.70E-06	"homologue to UniRef100_Q0DSX9 Cluster: Os03g0281800 protein; n=1; Oryza sativa Japonica Group|Rep: Os03g0281800 protein - Oryza sativa subsp. japonica (Rice), partial (17%)"	-	-	-
CA497441	473	14	61	8.326656718	36.64745952	2.137903939	Up	1.68E-07	5.70E-06	"similar to UniRef100_Q0DU30 Cluster: Os03g0210800 protein; n=1; Oryza sativa Japonica Group|Rep: Os03g0210800 protein - Oryza sativa subsp. japonica (Rice), partial (12%)"	-	-	-
BE431040	442	31	135	19.73073165	86.79339544	2.13714081	Up	3.55E-12	2.84E-10	"weakly similar to UniRef100_A0NYD4 Cluster: Cold shock protein; n=1; Labrenzia aggregata IAM 12614|Rep: Cold shock protein - Labrenzia aggregata IAM 12614, partial (8%)"	-	-	-
CA691705	414	15	65	10.19282771	44.6157497	2.129998741	Up	8.76E-08	3.17E-06	"similar to UniRef100_Q6K9T9 Cluster: Metallo-beta-lactamase-like; n=3; Oryza sativa|Rep: Metallo-beta-lactamase-like - Oryza sativa subsp. japonica (Rice), partial (24%)"	-	-	-
TC430184	701	12	52	4.815783934	21.0795097	2.129998741	Up	7.37E-07	2.16E-05	"UniRef100_P10118 Cluster: Sperm protamine-P1; n=1; Rattus norvegicus|Rep: Sperm protamine-P1 - Rattus norvegicus (Rat), partial (29%)"	-	-	-
CN010378	599	9	39	4.226875465	18.50175664	2.129998741	Up	1.10E-05	0.000230662	"similar to UniRef100_A8HVZ1 Cluster: Predicted protein; n=1; Chlamydomonas reinhardtii|Rep: Predicted protein - Chlamydomonas reinhardtii, partial (5%)"	-	-	-
TC430977	1765	40	173	6.375570421	27.85329462	2.127221656	Up	1.11E-13	1.35E-11	-	-	-	-
TC371172	2194	22	95	2.82091385	12.30444875	2.124945513	Up	9.92E-10	5.28E-08	"homologue to UniRef100_Q8LPV6 Cluster: Pyruvate kinase; n=1; Deschampsia antarctica|Rep: Pyruvate kinase - Deschampsia antarctica (Antarctic hairgrass), complete"	GO:0009536//plastid;GO:0005739//mitochondrion	GO:0004743//pyruvate kinase activity	GO:0006096//glycolysis
TC413199	1107	149	643	37.86538815	165.0587423	2.12402793	Up	2.57E-13	2.69E-11	"similar to UniRef100_Q0J6X8 Cluster: Os08g0249900 protein; n=1; Oryza sativa Japonica Group|Rep: Os08g0249900 protein - Oryza sativa subsp. japonica (Rice), partial (71%)"	GO:0005575//cellular_component	"GO:0016706//oxidoreductase activity, acting on paired donors, with incorporation or reduction of molecular oxygen, 2-oxoglutarate as one donor, and incorporation of one atom each of oxygen into both donors;GO:0045431//flavonol synthase activity"	GO:0009813//flavonoid biosynthetic process;GO:0008150//biological_process
AL820977	533	273	1175	144.0917791	626.4491685	2.120209424	Up	2.05E-13	2.21E-11	"weakly similar to UniRef100_Q2R1S6 Cluster: Expressed protein; n=1; Oryza sativa Japonica Group|Rep: Expressed protein - Oryza sativa subsp. japonica (Rice), partial (56%)"	-	-	-
CD926969	725	43	185	16.68530749	72.51183596	2.119638229	Up	1.13E-13	1.37E-11	"weakly similar to UniRef100_Q108Y6 Cluster: Agenet domain containing protein, expressed; n=2; Oryza sativa Japonica Group|Rep: Agenet domain containing protein, expressed - Oryza sativa subsp. japonica (Rice), partial (6%)"	-	-	-
BG909274	650	10	43	4.328031459	18.79880654	2.118858183	Up	4.54E-06	0.000108275	"weakly similar to UniRef100_Q7DM89 Cluster: Aldehyde oxidase 1 homolog; n=1; Solanum lycopersicum|Rep: Aldehyde oxidase 1 homolog - Solanum lycopersicum (Tomato) (Lycopersicon esculentum), partial (8%)"	-	-	-
TC446901	660	20	86	8.524910449	37.02795227	2.118858183	Up	3.54E-09	1.69E-07	"similar to UniRef100_Q6EY62 Cluster: Sucrose-phosphate synthase 9; n=1; Triticum aestivum|Rep: Sucrose-phosphate synthase 9 - Triticum aestivum (Wheat), partial (23%)"	-	-	-
CA613886	533	10	43	5.278087145	22.92537383	2.118858183	Up	4.54E-06	0.000108321	"similar to UniRef100_A7Q8H4 Cluster: Chromosome chr5 scaffold_64, whole genome shotgun sequence; n=1; Vitis vinifera|Rep: Chromosome chr5 scaffold_64, whole genome shotgun sequence - Vitis vinifera (Grape), partial (7%)"	-	-	-
TC410144	1114	10	43	2.525332539	10.96878299	2.118858183	Up	4.54E-06	0.000108298	-	GO:0016020//membrane	-	-
CN013015	548	17	73	8.727143726	37.85449712	2.116883241	Up	2.42E-08	9.77E-07	"weakly similar to UniRef100_Q673G3 Cluster: GA 2-oxidase 4; n=1; Hordeum vulgare subsp. vulgare|Rep: GA 2-oxidase 4 - Hordeum vulgare var. distichum (Two-rowed barley), partial (38%)"	-	-	-
CJ703230	784	14	60	5.023607943	21.74755146	2.114057197	Up	1.80E-07	6.08E-06	"similar to UniRef100_Q9LGU7 Cluster: Squamosa promoter-binding-like protein 1; n=1; Oryza sativa Japonica Group|Rep: Squamosa promoter-binding-like protein 1 - Oryza sativa subsp. japonica (Rice), partial (20%)"	-	-	-
BG605124	548	14	60	7.187059539	31.11328531	2.114057197	Up	1.80E-07	6.08E-06	-	-	-	-
CA724903	476	14	60	8.274177789	35.81949653	2.114057197	Up	1.80E-07	6.08E-06	-	GO:0009536//plastid	-	-
BJ260996	601	36	154	16.85123729	72.81509633	2.111383063	Up	2.84E-13	2.89E-11	-	-	-	-
BQ240427	654	18	77	7.742808573	33.45708937	2.111383063	Up	1.27E-08	5.44E-07	"similar to UniRef100_A7QJJ2 Cluster: Chromosome chr8 scaffold_106, whole genome shotgun sequence; n=1; Vitis vinifera|Rep: Chromosome chr8 scaffold_106, whole genome shotgun sequence - Vitis vinifera (Grape), partial (20%)"	-	-	-
TC410656	762	18	77	6.645402633	28.71513969	2.111383063	Up	1.27E-08	5.43E-07	"similar to UniRef100_A7P0Q1 Cluster: Chromosome chr19 scaffold_4, whole genome shotgun sequence; n=1; Vitis vinifera|Rep: Chromosome chr19 scaffold_4, whole genome shotgun sequence - Vitis vinifera (Grape), partial (15%)"	-	-	-
CK211432	1076	36	154	9.412261723	40.67088559	2.111383063	Up	2.84E-13	2.89E-11	"homologue to UniRef100_Q2QLI0 Cluster: RecF/RecN/SMC N terminal domain containing protein, expressed; n=1; Oryza sativa Japonica Group|Rep: RecF/RecN/SMC N terminal domain containing protein, expressed - Oryza sativa subsp. japonica (Rice), partial (42%)"	-	-	-
TC448156	958	18	77	5.285800425	22.84022594	2.111383063	Up	1.27E-08	5.44E-07	-	-	-	-
TC424264	1092	11	47	2.833830122	12.23067424	2.109678756	Up	1.96E-06	5.16E-05	"similar to UniRef100_O70023 Cluster: Deoxyallosyl-transferase; n=2; Streptomyces fradiae|Rep: Deoxyallosyl-transferase - Streptomyces fradiae, partial (5%)"	-	-	-
TC446081	908	11	47	3.408086446	14.70913686	2.109678756	Up	1.96E-06	5.16E-05	"homologue to UniRef100_Q10L49 Cluster: Expressed protein; n=2; Oryza sativa Japonica Group|Rep: Expressed protein - Oryza sativa subsp. japonica (Rice), partial (7%)"	-	-	-
BE591571	305	11	47	10.14604096	43.78982385	2.109678756	Up	1.96E-06	5.16E-05	"homologue to UniRef100_O48870 Cluster: Chloroplast processing enzyme; n=1; Arabidopsis thaliana|Rep: Chloroplast processing enzyme - Arabidopsis thaliana (Mouse-ear cress), partial (8%)"	-	-	-
TC439939	1342	11	47	2.3059184	9.952232692	2.109678756	Up	1.96E-06	5.16E-05	-	GO:0016023//cytoplasmic membrane-bounded vesicle	"GO:0008194//UDP-glycosyltransferase activity;GO:0016758//transferase activity, transferring hexosyl groups"	GO:0008152//metabolic process
CJ527630	645	15	64	6.542373135	28.19651531	2.107630928	Up	9.19E-08	3.31E-06	-	-	-	-
CK198619	701	38	162	15.24998246	65.67078023	2.106444013	Up	1.65E-13	1.85E-11	"similar to UniRef100_Q0JQP7 Cluster: Os01g0148000 protein; n=1; Oryza sativa Japonica Group|Rep: Os01g0148000 protein - Oryza sativa subsp. japonica (Rice), partial (11%)"	-	-	-
CK197833	719	35	149	13.69439717	58.88878006	2.104407027	Up	4.23E-13	4.08E-11	"UniRef100_Q8GTC0 Cluster: Glutathione transferase F3; n=1; Triticum aestivum|Rep: Glutathione transferase F3 - Triticum aestivum (Wheat), partial (86%)"	GO:0016023//cytoplasmic membrane-bounded vesicle;GO:0005737//cytoplasm	GO:0004364//glutathione transferase activity	GO:0009407//toxin catabolic process
BJ281583	724	43	183	16.70835349	71.82699594	2.103956607	Up	1.13E-13	1.37E-11	"similar to UniRef100_Q852M1 Cluster: Probable aldehyde oxidase 2; n=3; Oryza sativa Japonica Group|Rep: Probable aldehyde oxidase 2 - Oryza sativa subsp. japonica (Rice), partial (17%)"	-	-	-
TC457168	704	8	34	3.196841418	13.72402301	2.101984365	Up	4.19E-05	0.000736006	-	-	-	-
NP637334	865	12	51	3.90273357	16.75441422	2.101984365	Up	8.83E-07	2.54E-05	GB|AJ440791.1|CAD29475.1 glutathione transferase F2 [Triticum aestivum]	-	-	-
TC459935	1057	8	34	2.129211314	9.140692713	2.101984365	Up	4.19E-05	0.00073612	"similar to UniRef100_Q6EQG8 Cluster: Leucine-rich repeat family protein /protein kinase family protein- like; n=1; Oryza sativa Japonica Group|Rep: Leucine-rich repeat family protein /protein kinase family protein- like - Oryza sativa subsp. japonica (Rice), partial (41%)"	-	-	-
EB515530	420	12	51	8.037772709	34.50611499	2.101984365	Up	8.83E-07	2.54E-05	"weakly similar to UniRef100_Q7F109 Cluster: Receptor-like serine/threonine kinase(RFK1)-like protein; n=1; Oryza sativa Japonica Group|Rep: Receptor-like serine/threonine kinase(RFK1)-like protein - Oryza sativa subsp. japonica (Rice), partial (22%)"	-	-	-
TC422649	1136	16	68	3.962282321	17.01005669	2.101984365	Up	4.75E-08	1.81E-06	"weakly similar to UniRef100_Q84QS2 Cluster: 1-aminocyclopropane-1-carboxylic acid oxidase; n=1; Elaeis guineensis|Rep: 1-aminocyclopropane-1-carboxylic acid oxidase - Elaeis guineensis var. tenera (Oil palm), partial (63%)"	-	-	-
CJ682282	755	8	34	2.980895839	12.7969698	2.101984365	Up	4.19E-05	0.000735892	"similar to UniRef100_A7NW94 Cluster: Chromosome chr5 scaffold_2, whole genome shotgun sequence; n=1; Vitis vinifera|Rep: Chromosome chr5 scaffold_2, whole genome shotgun sequence - Vitis vinifera (Grape), partial (18%)"	-	-	-
TC396083	1089	16	68	4.133289915	17.74419136	2.101984365	Up	4.75E-08	1.81E-06	"homologue to UniRef100_Q5EUC9 Cluster: Adenosine 5'-phosphosulfate reductase 1; n=1; Zea mays|Rep: Adenosine 5'-phosphosulfate reductase 1 - Zea mays (Maize), partial (53%)"	-	GO:0009973//adenylyl-sulfate reductase activity	GO:0010134
BG606468	631	21	89	9.362540319	40.08074884	2.097937531	Up	1.88E-09	9.49E-08	"similar to UniRef100_A4RW02 Cluster: Predicted protein; n=1; Ostreococcus lucimarinus CCE9901|Rep: Predicted protein - Ostreococcus lucimarinus (strain CCE9901), partial (10%)"	-	-	-
TC383362	1035	34	144	9.241497124	39.5364182	2.096983683	Up	6.73E-13	6.16E-11	-	-	-	-
TC422756	921	43	182	13.13447115	56.15480679	2.096051409	Up	1.13E-13	1.36E-11	-	-	-	-
CD874590	614	13	55	5.956329939	25.45478879	2.095441519	Up	4.13E-07	1.28E-05	"homologue to UniRef100_A7P2X0 Cluster: Chromosome chr1 scaffold_5, whole genome shotgun sequence; n=2; Vitis vinifera|Rep: Chromosome chr1 scaffold_5, whole genome shotgun sequence - Vitis vinifera (Grape), partial (8%)"	-	-	-
TC427161	721	26	110	10.14476167	43.35434208	2.095441519	Up	7.81E-11	5.02E-09	"similar to UniRef100_Q945E9 Cluster: Pathogen-related protein; n=3; Oryza sativa|Rep: Pathogen-related protein - Oryza sativa (Rice), complete"	GO:0009536//plastid	-	-
DR734255	763	273	1154	100.6565114	429.7901425	2.094191891	Up	2.05E-13	2.21E-11	-	-	-	-
TC456160	1322	49	207	10.42721649	44.49529289	2.093298637	Up	4.17E-14	5.82E-12	"similar to UniRef100_Q0DLI6 Cluster: Os05g0100500 protein; n=1; Oryza sativa Japonica Group|Rep: Os05g0100500 protein - Oryza sativa subsp. japonica (Rice), partial (61%)"	GO:0009536//plastid	-	-
CN008148	537	9	38	4.714894606	20.10872294	2.092524035	Up	1.61E-05	0.000324661	"similar to UniRef100_Q9AYN7 Cluster: High-affinity potassium transporter; n=1; Phragmites australis|Rep: High-affinity potassium transporter - Phragmites australis (Common reed), partial (8%)"	-	-	-
CJ690790	713	18	76	7.102099308	30.28999781	2.092524035	Up	1.30E-08	5.52E-07	"similar to UniRef100_Q0D412 Cluster: Os07g0655500 protein; n=1; Oryza sativa Japonica Group|Rep: Os07g0655500 protein - Oryza sativa subsp. japonica (Rice), partial (8%)"	-	-	-
CJ903250	483	9	38	5.24202568	22.35690315	2.092524035	Up	1.61E-05	0.000324835	"similar to UniRef100_Q0D8Q3 Cluster: Os07g0137900 protein; n=2; Oryza sativa Japonica Group|Rep: Os07g0137900 protein - Oryza sativa subsp. japonica (Rice), partial (13%)"	-	-	-
CA729612	502	9	38	5.043622317	21.51072554	2.092524035	Up	1.61E-05	0.000324777	-	-	-	-
CV761088	751	9	38	3.371369379	14.37867406	2.092524035	Up	1.61E-05	0.000324603	"homologue to UniRef100_A5H7F0 Cluster: Serine/threonine protein phosphatase; n=1; Triticum aestivum|Rep: Serine/threonine protein phosphatase - Triticum aestivum (Wheat), partial (43%)"	-	-	-
TC432001	576	9	38	4.39565695	18.74719483	2.092524035	Up	1.61E-05	0.000324893	-	GO:0005634//nucleus;GO:0000786//nucleosome	GO:0003677//DNA binding	GO:0006334//nucleosome assembly;GO:0007283//spermatogenesis;GO:0007076//mitotic chromosome condensation
CA658909	445	9	38	5.689659333	24.26603196	2.092524035	Up	1.61E-05	0.000324719	"similar to UniRef100_Q8RVQ7 Cluster: Farnesyl pyrophosphare synthase; n=2; Musa acuminata|Rep: Farnesyl pyrophosphare synthase - Musa acuminata (Banana), partial (29%)"	-	-	-
BE419182	234	23	97	27.6513121	117.7961392	2.090872409	Up	5.26E-10	2.93E-08	"weakly similar to UniRef100_Q2R8X9 Cluster: Protein kinase domain containing protein, expressed; n=1; Oryza sativa Japonica Group|Rep: Protein kinase domain containing protein, expressed - Oryza sativa subsp. japonica (Rice), partial (8%)"	-	-	-
BG907133	553	14	59	7.122077084	30.3181055	2.089809651	Up	1.99E-07	6.65E-06	"homologue to UniRef100_Q0JKD0 Cluster: Os01g0681900 protein; n=1; Oryza sativa Japonica Group|Rep: Os01g0681900 protein - Oryza sativa subsp. japonica (Rice), partial (8%)"	-	-	-
TC427405	912	709	2986	218.7032125	930.4009488	2.088878156	Up	1.36E-12	1.16E-10	-	GO:0005575//cellular_component;GO:0005634//nucleus;GO:0005829//cytosol;GO:0009536//plastid	GO:0032440//2-alkenal reductase activity	GO:0006979//response to oxidative stress
TC452688	1745	44	185	7.093507147	30.12669403	2.086471365	Up	8.13E-14	1.03E-11	-	-	-	-
TC423533	1468	15	63	2.874544055	12.19522096	2.084910851	Up	9.89E-08	3.54E-06	"homologue to UniRef100_O04876 Cluster: Phenylalanine ammonia-lyase; n=1; Hordeum vulgare|Rep: Phenylalanine ammonia-lyase - Hordeum vulgare (Barley), partial (68%)"	-	-	-
TC440623	755	10	42	3.726119799	15.80802152	2.084910851	Up	6.38E-06	0.000144883	-	-	-	-
TC394728	1545	41	172	7.465504102	31.63553204	2.083234273	Up	1.39E-13	1.59E-11	"similar to UniRef100_Q0DLI5 Cluster: Os05g0100600 protein; n=1; Oryza sativa Japonica Group|Rep: Os05g0100600 protein - Oryza sativa subsp. japonica (Rice), partial (83%)"	GO:0016020//membrane;GO:0005739//mitochondrion	GO:0005524//ATP binding;GO:0016787//hydrolase activity	GO:0006812//cation transport
CA655621	599	16	67	7.514445271	31.7850691	2.080610714	Up	5.00E-08	1.90E-06	"similar to UniRef100_A7QSZ9 Cluster: Chromosome chr14 scaffold_164, whole genome shotgun sequence; n=1; Vitis vinifera|Rep: Chromosome chr14 scaffold_164, whole genome shotgun sequence - Vitis vinifera (Grape), partial (7%)"	-	-	-
TC408192	2032	11	46	1.52290477	6.432937139	2.078651861	Up	2.62E-06	6.69E-05	-	GO:0005575//cellular_component;GO:0005739//mitochondrion	GO:0008081//phosphoric diester hydrolase activity;GO:0003700//sequence-specific DNA binding transcription factor activity	GO:0045449//regulation of transcription
CK163142	1079	22	92	5.735945307	24.22933877	2.078651861	Up	9.99E-10	5.32E-08	"similar to UniRef100_Q2QI10 Cluster: Cell wall invertase; n=1; Lolium perenne|Rep: Cell wall invertase - Lolium perenne (Perennial ryegrass), partial (44%)"	-	-	-
BE412092	788	17	71	6.069130408	25.60397007	2.076805802	Up	2.57E-08	1.03E-06	-	-	-	-
CK197124	729	17	71	6.560322033	27.67617066	2.076805802	Up	2.57E-08	1.03E-06	"similar to UniRef100_O96615 Cluster: Sericin-2; n=1; Galleria mellonella|Rep: Sericin-2 - Galleria mellonella (Wax moth), partial (8%)"	-	-	-
CV775382	770	23	96	8.403126014	35.42873839	2.075922068	Up	5.28E-10	2.93E-08	"homologue to UniRef100_Q8GU54 Cluster: SMC3 protein; n=1; Oryza sativa|Rep: SMC3 protein - Oryza sativa (Rice), partial (15%)"	-	-	-
CK209294	1088	12	50	3.102816671	13.05919144	2.073415212	Up	1.12E-06	3.15E-05	"homologue to UniRef100_Q10QG1 Cluster: Zinc finger, C2H2 type family protein, expressed; n=1; Oryza sativa Japonica Group|Rep: Zinc finger, C2H2 type family protein, expressed - Oryza sativa subsp. japonica (Rice), partial (36%)"	GO:0009536//plastid	-	-
BE431108	758	12	50	4.453647148	18.74459141	2.073415212	Up	1.12E-06	3.15E-05	"UniRef100_Q2QKB6 Cluster: U1 snRNP-interacting 70 kDa protein; n=1; Triticum aestivum|Rep: U1 snRNP-interacting 70 kDa protein - Triticum aestivum (Wheat), partial (34%)"	GO:0009536//plastid	-	-
TC391299	819	18	75	6.182902084	26.02271115	2.073415212	Up	1.33E-08	5.65E-07	"similar to UniRef100_Q0DKG6 Cluster: Os05g0164900 protein; n=1; Oryza sativa Japonica Group|Rep: Os05g0164900 protein - Oryza sativa subsp. japonica (Rice), partial (16%)"	-	-	-
TC428930	980	116	483	33.29934408	140.0542314	2.072419907	Up	1.11E-13	1.35E-11	"similar to UniRef100_Q6J0P5 Cluster: Multidrug-resistance associated protein 3; n=1; Zea mays|Rep: Multidrug-resistance associated protein 3 - Zea mays (Maize), partial (20%)"	-	-	-
TC434821	443	361	1502	229.2488898	963.4770761	2.071335594	Up	0	0	-	GO:0016023//cytoplasmic membrane-bounded vesicle	-	-
CK210522	1113	13	54	3.285881925	13.78712697	2.068969307	Up	4.99E-07	1.52E-05	"similar to UniRef100_Q8QL75 Cluster: P10; n=1; Mamestra configurata NPV-A|Rep: P10 - Mamestra configurata NPV-A, partial (15%)"	-	-	-
CJ694953	668	13	54	5.474830214	22.97166514	2.068969307	Up	4.99E-07	1.52E-05	"similar to UniRef100_Q5N9R6 Cluster: Transducin family protein / WD-40 repeat family protein-like; n=1; Oryza sativa Japonica Group|Rep: Transducin family protein / WD-40 repeat family protein-like - Oryza sativa subsp. japonica (Rice), partial (17%)"	-	-	-
CD873551	477	21	87	12.38524726	51.82938471	2.065147596	Up	1.91E-09	9.61E-08	"similar to UniRef100_Q38AL4 Cluster: Fibrillarin; n=1; Trypanosoma brucei|Rep: Fibrillarin - Trypanosoma brucei, partial (9%)"	-	-	-
TC379836	786	39	161	13.95872741	58.20744139	2.060036183	Up	1.33E-13	1.54E-11	"weakly similar to UniRef100_A8LDS5 Cluster: Membrane-flanked domain; n=1; Frankia sp. EAN1pec|Rep: Membrane-flanked domain - Frankia sp. EAN1pec, partial (5%)"	-	-	-
TC369687	1155	47	194	11.44773689	47.73038366	2.059845514	Up	0	0	"UniRef100_Q8RW01 Cluster: Glutathione transferase; n=1; Triticum aestivum|Rep: Glutathione transferase - Triticum aestivum (Wheat), complete"	GO:0009536//plastid;GO:0005739//mitochondrion;GO:0005737//cytoplasm	GO:0004364//glutathione transferase activity	-
BJ268303	583	32	132	15.44134723	64.33992584	2.058915643	Up	2.00E-12	1.66E-10	"similar to UniRef100_A7PNK2 Cluster: Chromosome chr8 scaffold_23, whole genome shotgun sequence; n=1; Vitis vinifera|Rep: Chromosome chr8 scaffold_23, whole genome shotgun sequence - Vitis vinifera (Grape), partial (16%)"	-	-	-
CJ730226	821	40	165	13.70631156	57.11050056	2.058915643	Up	1.11E-13	1.35E-11	-	GO:0016023//cytoplasmic membrane-bounded vesicle	-	-
CJ701277	589	17	70	8.119651548	33.77208898	2.056341699	Up	2.72E-08	1.09E-06	"similar to UniRef100_Q0J9C3 Cluster: Os04g0661700 protein; n=2; Oryza sativa Japonica Group|Rep: Os04g0661700 protein - Oryza, partial (17%)"	-	-	-
BE515916	580	34	140	16.49129228	68.59227726	2.056341699	Up	6.73E-13	6.15E-11	"similar to UniRef100_A7DTG3 Cluster: SERTA domain-containing protein 4; n=1; Mus musculus|Rep: SERTA domain-containing protein 4 - Mus musculus (Mouse), partial (6%)"	-	-	-
CK201059	771	68	280	24.81180162	103.1997946	2.056341699	Up	0	0	"similar to UniRef100_Q6K9T9 Cluster: Metallo-beta-lactamase-like; n=3; Oryza sativa|Rep: Metallo-beta-lactamase-like - Oryza sativa subsp. japonica (Rice), partial (21%)"	-	-	-
TC417308	908	18	74	5.57686873	23.15906655	2.054049887	Up	1.39E-08	5.88E-07	"similar to UniRef100_A7PKW2 Cluster: Chromosome chr7 scaffold_20, whole genome shotgun sequence; n=1; Vitis vinifera|Rep: Chromosome chr7 scaffold_20, whole genome shotgun sequence - Vitis vinifera (Grape), partial (16%)"	GO:0005634//nucleus;GO:0000786//nucleosome	GO:0003677//DNA binding	GO:0006334//nucleosome assembly;GO:0007283//spermatogenesis;GO:0007076//mitotic chromosome condensation
AL815459	521	9	37	4.859689834	20.18083726	2.054049887	Up	2.45E-05	0.000462892	-	-	-	-
BI479146	522	9	37	4.850380083	20.14217666	2.054049887	Up	2.45E-05	0.000462815	"homologue to UniRef100_Q0DJS1 Cluster: Os05g0235300 protein; n=2; Oryza sativa Japonica Group|Rep: Os05g0235300 protein - Oryza sativa subsp. japonica (Rice), partial (13%)"	-	-	-
BU099714	667	9	37	3.79594963	15.7634426	2.054049887	Up	2.45E-05	0.00046266	-	-	-	-
CV782061	776	9	37	3.262755674	13.5492477	2.054049887	Up	2.45E-05	0.000462738	"similar to UniRef100_Q6F4F2 Cluster: P450; n=1; Lolium rigidum|Rep: P450 - Lolium rigidum (Annual ryegrass), partial (32%)"	-	-	-
BQ240026	688	9	37	3.680084889	15.28229101	2.054049887	Up	2.45E-05	0.000462583	-	-	-	-
CV773602	768	64	263	23.44350373	97.31274157	2.053440513	Up	0	0	"weakly similar to UniRef100_Q53IQ2 Cluster: Xylanase inhibitor precursor; n=1; Triticum aestivum|Rep: Xylanase inhibitor precursor - Triticum aestivum (Wheat), partial (12%)"	-	-	-
CJ625788	828	19	78	6.45545755	26.76944982	2.051996229	Up	7.14E-09	3.21E-07	"similar to UniRef100_Q109D6 Cluster: Oxidoreductase, 2OG-Fe oxygenase family protein, expressed; n=1; Oryza sativa Japonica Group|Rep: Oxidoreductase, 2OG-Fe oxygenase family protein, expressed - Oryza sativa subsp. japonica (Rice), partial (51%)"	-	-	-
TC409063	767	29	119	10.63668748	44.08864758	2.051358291	Up	1.19E-11	8.83E-10	"similar to UniRef100_Q0IXT3 Cluster: Os10g0400900 protein; n=2; Oryza sativa Japonica Group|Rep: Os10g0400900 protein - Oryza sativa subsp. japonica (Rice), partial (11%)"	-	-	-
TC418924	1511	59	242	10.98477872	45.51201681	2.050741711	Up	2.73E-14	3.97E-12	"similar to UniRef100_Q0IVS4 Cluster: Os10g0556600 protein; n=1; Oryza sativa Japonica Group|Rep: Os10g0556600 protein - Oryza sativa subsp. japonica (Rice), partial (20%)"	-	-	-
TC435005	523	30	123	16.13701978	66.83109888	2.050145433	Up	6.45E-12	4.96E-10	-	-	-	-
TC382674	1029	10	41	2.733936296	11.32253473	2.050145433	Up	9.39E-06	0.00020268	"weakly similar to UniRef100_A7Q437 Cluster: Chromosome chr13 scaffold_48, whole genome shotgun sequence; n=1; Vitis vinifera|Rep: Chromosome chr13 scaffold_48, whole genome shotgun sequence - Vitis vinifera (Grape), partial (77%)"	-	GO:0016787//hydrolase activity	-
TC452225	914	11	45	3.385713887	13.99076615	2.046943001	Up	3.70E-06	9.03E-05	"weakly similar to UniRef100_Q0J7R7 Cluster: Os08g0168700 protein; n=1; Oryza sativa Japonica Group|Rep: Os08g0168700 protein - Oryza sativa subsp. japonica (Rice), partial (20%)"	-	-	-
BE423738	543	11	45	5.698973284	23.54983474	2.046943001	Up	3.70E-06	9.03E-05	-	-	-	-
TC402920	1271	11	45	2.434730522	10.06102302	2.046943001	Up	3.70E-06	9.03E-05	-	-	-	-
GH722861	439	11	45	7.049071738	29.12883886	2.046943001	Up	3.70E-06	9.03E-05	"similar to UniRef100_Q6K796 Cluster: Vacuolar protein sorting 13C protein-like; n=1; Oryza sativa Japonica Group|Rep: Vacuolar protein sorting 13C protein-like - Oryza sativa subsp. japonica (Rice), partial (3%)"	-	-	-
CV776388	411	22	90	15.05860094	62.22657061	2.046943001	Up	1.02E-09	5.39E-08	"weakly similar to UniRef100_A6TNV2 Cluster: 4Fe-4S ferredoxin, iron-sulfur binding domain protein; n=1; Alkaliphilus metalliredigens QYMF|Rep: 4Fe-4S ferredoxin, iron-sulfur binding domain protein - Alkaliphilus metalliredigens (strain QYMF), partial (6%)"	-	-	-
TC461208	1188	22	90	5.209667497	21.52787923	2.046943001	Up	1.02E-09	5.39E-08	"similar to UniRef100_Q6Z8U1 Cluster: C2 domain/GRAM domain-containing protein-like; n=2; Oryza sativa|Rep: C2 domain/GRAM domain-containing protein-like - Oryza sativa subsp. japonica (Rice), partial (24%)"	-	-	-
TC412205	608	27	110	12.49291975	51.41197474	2.040993735	Up	4.17E-11	2.80E-09	"similar to UniRef100_Q6E664 Cluster: MPI; n=2; Zea|Rep: MPI - Zea perennis (Perennial teosinte), partial (96%)"	GO:0009536//plastid	-	-
TC379386	802	41	167	14.3818003	59.17214086	2.040673811	Up	1.39E-13	1.60E-11	"similar to UniRef100_A7NSX5 Cluster: Chromosome chr18 scaffold_1, whole genome shotgun sequence; n=1; Vitis vinifera|Rep: Chromosome chr18 scaffold_1, whole genome shotgun sequence - Vitis vinifera (Grape), partial (19%)"	-	-	-
TC424987	815	85	346	29.34033596	120.6406503	2.039758815	Up	0	0	"similar to UniRef100_Q0D5Y0 Cluster: Os07g0525900 protein; n=2; Oryza sativa Japonica Group|Rep: Os07g0525900 protein - Oryza sativa subsp. japonica (Rice), partial (7%)"	-	-	-
TC374315	807	29	118	10.10946629	41.55120779	2.039183578	Up	1.19E-11	8.83E-10	"weakly similar to UniRef100_Q41001 Cluster: Blue copper protein precursor; n=1; Pisum sativum|Rep: Blue copper protein precursor - Pisum sativum (Garden pea), partial (28%)"	-	-	-
TC407395	1063	15	61	3.969737227	16.30691285	2.038368265	Up	1.29E-07	4.49E-06	-	GO:0005739//mitochondrion;GO:0009536//plastid;GO:0016023//cytoplasmic membrane-bounded vesicle	-	-
TC454758	671	46	187	19.28586298	79.19436227	2.037854027	Up	7.68E-14	9.88E-12	-	-	-	-
CD930656	639	16	65	7.04405746	28.90597868	2.036889336	Up	6.09E-08	2.28E-06	"similar to UniRef100_Q33AR5 Cluster: Cytochrome P450 family protein, expressed; n=1; Oryza sativa Japonica Group|Rep: Cytochrome P450 family protein, expressed - Oryza sativa subsp. japonica (Rice), partial (22%)"	GO:0009536//plastid	-	-
CA720514	422	32	130	21.33247733	87.539907	2.036889336	Up	2.00E-12	1.66E-10	"homologue to UniRef100_P93600 Cluster: PSBGer3 protein; n=1; Triticum aestivum|Rep: PSBGer3 protein - Triticum aestivum (Wheat), partial (38%)"	-	-	-
BM140436	446	50	203	31.53834583	129.341043	2.036001251	Up	4.15E-14	5.80E-12	"weakly similar to UniRef100_Q6QUQ3 Cluster: Auxin and ethylene responsive GH3-like protein; n=1; Capsicum chinense|Rep: Auxin and ethylene responsive GH3-like protein - Capsicum chinense (Scotch bonnet) (Bonnet pepper), partial (15%)"	-	-	-
TC393646	731	19	77	7.312064092	29.9328816	2.033380551	Up	7.47E-09	3.34E-07	"homologue to UniRef100_Q5ZCI1 Cluster: Mitogen-activated protein kinase 10; n=3; Oryza sativa Japonica Group|Rep: Mitogen-activated protein kinase 10 - Oryza sativa subsp. japonica (Rice), partial (19%)"	-	-	-
CD892536	352	22	89	17.5826278	71.84929692	2.030823336	Up	1.03E-09	5.47E-08	"similar to UniRef100_A7PWK4 Cluster: Chromosome chr8 scaffold_34, whole genome shotgun sequence; n=1; Vitis vinifera|Rep: Chromosome chr8 scaffold_34, whole genome shotgun sequence - Vitis vinifera (Grape), partial (6%)"	-	-	-
TC446293	1115	23	93	5.803055633	23.70190542	2.030118378	Up	5.40E-10	2.99E-08	"similar to UniRef100_Q9LTZ8 Cluster: Similarity to negative regulator of vesicle formation; n=1; Arabidopsis thaliana|Rep: Similarity to negative regulator of vesicle formation - Arabidopsis thaliana (Mouse-ear cress), partial (20%)"	-	-	-
TC405896	1053	46	186	12.28947204	50.1949184	2.030118378	Up	7.68E-14	9.86E-12	"similar to UniRef100_A2Q630 Cluster: Phosphatidylinositol 3-and 4-kinase, catalytic; n=1; Medicago truncatula|Rep: Phosphatidylinositol 3-and 4-kinase, catalytic - Medicago truncatula (Barrel medic), partial (51%)"	GO:0005575//cellular_component;GO:0009536//plastid	GO:0004428//inositol or phosphatidylinositol kinase activity	-
TC429809	1612	31	125	5.410039323	22.03536025	2.026109498	Up	3.55E-12	2.83E-10	"homologue to UniRef100_P15290 Cluster: Oxalate oxidase GF-2.8 precursor; n=1; Triticum aestivum|Rep: Oxalate oxidase GF-2.8 precursor - Triticum aestivum (Wheat), partial (96%)"	GO:0016023//cytoplasmic membrane-bounded vesicle	-	-
TC448840	1308	446	1796	95.9247951	390.1878734	2.024193258	Up	0	0	-	GO:0016023//cytoplasmic membrane-bounded vesicle;GO:0005739//mitochondrion	GO:0004601//peroxidase activity	-
TC441838	620	42	169	19.05729981	77.45869836	2.023083537	Up	1.13E-13	1.36E-11	"homologue to UniRef100_Q0JQT8 Cluster: Os01g0139200 protein; n=2; Oryza sativa Japonica Group|Rep: Os01g0139200 protein - Oryza sativa subsp. japonica (Rice), partial (24%)"	-	-	-
TC393011	905	12	48	3.730237058	15.07189423	2.014521523	Up	2.14E-06	5.59E-05	"similar to UniRef100_Q0JPR3 Cluster: Os01g0207600 protein; n=2; Oryza sativa|Rep: Os01g0207600 protein - Oryza sativa subsp. japonica (Rice), partial (38%)"	-	-	-
TC407926	2168	9	36	1.167849817	4.718656923	2.014521523	Up	3.82E-05	0.000678144	-	-	-	-
TC448907	733	9	36	3.454158804	13.95640956	2.014521523	Up	3.82E-05	0.000678037	-	-	-	-
CD911421	592	29	116	13.78097855	55.68156871	2.014521523	Up	1.20E-11	8.85E-10	"similar to UniRef100_UPI000150587F Cluster: CHR5 (chromatin remodeling 5); ATP binding / DNA binding / chromatin binding / helicase; n=1; Arabidopsis thaliana|Rep: CHR5 (chromatin remodeling 5); ATP binding / DNA binding / chromatin binding / helicase - Arabidopsis thaliana, partial (11%)"	-	-	-
CF133759	712	9	36	3.556037083	14.36804524	2.014521523	Up	3.82E-05	0.000677717	-	-	-	-
TC405629	719	14	56	5.47775887	22.13269586	2.014521523	Up	3.64E-07	1.14E-05	"similar to UniRef100_Q10QQ9 Cluster: Expressed protein; n=1; Oryza sativa Japonica Group|Rep: Expressed protein - Oryza sativa subsp. japonica (Rice), partial (16%)"	-	-	-
CD894580	700	13	52	5.224552261	21.10962329	2.014521523	Up	8.67E-07	2.50E-05	"homologue to UniRef100_A3AKU8 Cluster: Serine/threonine protein phosphatase; n=1; Oryza sativa Japonica Group|Rep: Serine/threonine protein phosphatase - Oryza sativa subsp. japonica (Rice), partial (23%)"	-	-	-
TC454724	1152	9	36	2.197828475	8.880250182	2.014521523	Up	3.82E-05	0.000678464	-	-	-	-
TC399452	657	13	52	5.566494037	22.49122725	2.014521523	Up	8.67E-07	2.50E-05	"similar to UniRef100_Q6ZJN4 Cluster: Phosphatidylinositol 3,5-kinase-like; n=1; Oryza sativa Japonica Group|Rep: Phosphatidylinositol 3,5-kinase-like - Oryza sativa subsp. japonica (Rice), partial (10%)"	-	-	-
TC450972	796	12	48	4.241035852	17.13575914	2.014521523	Up	2.14E-06	5.59E-05	"similar to UniRef100_O82787 Cluster: Early nodulin; n=1; Oryza sativa Japonica Group|Rep: Early nodulin - Oryza sativa subsp. japonica (Rice), partial (88%)"	GO:0005739//mitochondrion	-	-
BE403954	518	9	36	4.887834756	19.74912782	2.014521523	Up	3.82E-05	0.000677824	-	-	-	-
GH731884	581	14	56	6.778844453	27.38968731	2.014521523	Up	3.64E-07	1.14E-05	"similar to UniRef100_A7P941 Cluster: Chromosome chr3 scaffold_8, whole genome shotgun sequence; n=1; Vitis vinifera|Rep: Chromosome chr3 scaffold_8, whole genome shotgun sequence - Vitis vinifera (Grape), partial (8%)"	-	-	-
TC418951	738	9	36	3.430756644	13.86185394	2.014521523	Up	3.82E-05	0.00067793	"similar to UniRef100_Q0DI61 Cluster: Os05g0414100 protein; n=1; Oryza sativa Japonica Group|Rep: Os05g0414100 protein - Oryza sativa subsp. japonica (Rice), partial (5%)"	-	-	-
TC441321	1625	21	84	3.635546425	14.68929999	2.014521523	Up	2.05E-09	1.03E-07	"homologue to UniRef100_Q2QM47 Cluster: Serine/threonine-protein phosphatase BSL2 homolog; n=2; Oryza sativa Japonica Group|Rep: Serine/threonine-protein phosphatase BSL2 homolog - Oryza sativa subsp. japonica (Rice), partial (37%)"	-	-	-
BJ268149	622	16	64	7.236579931	29.23915172	2.014521523	Up	7.18E-08	2.65E-06	"weakly similar to UniRef100_Q0D3U2 Cluster: Os07g0665700 protein; n=1; Oryza sativa Japonica Group|Rep: Os07g0665700 protein - Oryza sativa subsp. japonica (Rice), partial (6%)"	-	-	-
TC409344	908	13	52	4.027738527	16.27393866	2.014521523	Up	8.67E-07	2.50E-05	"homologue to UniRef100_Q9FYY5 Cluster: Germin A; n=1; Hordeum vulgare|Rep: Germin A - Hordeum vulgare (Barley), complete"	GO:0005739//mitochondrion;GO:0016023//cytoplasmic membrane-bounded vesicle	-	-
TC398978	884	9	36	2.864138465	11.57245273	2.014521523	Up	3.82E-05	0.000678571	"UniRef100_Q9SM34 Cluster: Germin-like protein precursor; n=1; Triticum aestivum|Rep: Germin-like protein precursor - Triticum aestivum (Wheat), complete"	GO:0005739//mitochondrion;GO:0016023//cytoplasmic membrane-bounded vesicle	-	-
CV762282	729	12	48	4.630815553	18.71065059	2.014521523	Up	2.14E-06	5.59E-05	-	-	-	-
CA688132	525	15	60	8.037772709	32.47634352	2.014521523	Up	1.59E-07	5.42E-06	"similar to UniRef100_Q6KAI5 Cluster: CLIP-associating protein 1-like; n=1; Oryza sativa Japonica Group|Rep: CLIP-associating protein 1-like - Oryza sativa subsp. japonica (Rice), partial (10%)"	-	-	-
BU099431	750	9	36	3.375864538	13.64006428	2.014521523	Up	3.82E-05	0.00067825	"similar to UniRef100_Q5Q029 Cluster: Delta-1-pyrroline 5-carboxylase synthetase; n=1; Chorispora bungeana|Rep: Delta-1-pyrroline 5-carboxylase synthetase - Chorispora bungeana (Blue mustard), partial (3%)"	-	-	-
TC405112	769	16	64	5.853254509	23.64987305	2.014521523	Up	7.18E-08	2.65E-06	"similar to UniRef100_Q6F4F2 Cluster: P450; n=1; Lolium rigidum|Rep: P450 - Lolium rigidum (Annual ryegrass), partial (25%)"	-	-	-
BM134966	595	14	56	6.619342231	26.74522408	2.014521523	Up	3.64E-07	1.14E-05	"similar to UniRef100_A2A1X2 Cluster: Capsid protein; n=1; Cucumber mosaic virus|Rep: Capsid protein - Cucumber mosaic virus (cucumber mosaic cucumovirus), partial (7%)"	-	-	-
CA654557	516	10	40	5.451977613	22.02852758	2.014521523	Up	1.43E-05	0.000291913	"similar to UniRef100_Q0JI19 Cluster: Os01g0830200 protein; n=1; Oryza sativa Japonica Group|Rep: Os01g0830200 protein - Oryza sativa subsp. japonica (Rice), partial (20%)"	-	-	-
TC402093	636	10	40	4.423302591	17.87220162	2.014521523	Up	1.43E-05	0.000291966	"similar to UniRef100_Q9VRI3 Cluster: CG10918-PA; n=1; Drosophila melanogaster|Rep: CG10918-PA - Drosophila melanogaster (Fruit fly), partial (17%)"	-	-	-
TC393309	803	12	48	4.204065427	16.98638142	2.014521523	Up	2.14E-06	5.59E-05	-	-	-	-
TC399064	655	9	36	3.865493746	15.61839421	2.014521523	Up	3.82E-05	0.000677611	"similar to UniRef100_Q7F8R0 Cluster: KH domain-containing protein-like; n=2; Oryza sativa|Rep: KH domain-containing protein-like - Oryza sativa subsp. japonica (Rice), partial (42%)"	-	-	-
TC418652	800	9	36	3.164873004	12.78756026	2.014521523	Up	3.82E-05	0.000678357	-	-	-	-
TC404203	768	29	116	10.62283763	42.92120921	2.014521523	Up	1.20E-11	8.85E-10	"similar to UniRef100_Q2QW37 Cluster: Expressed protein; n=1; Oryza sativa Japonica Group|Rep: Expressed protein - Oryza sativa subsp. japonica (Rice), partial (14%)"	-	-	-
TC432124	1172	157	622	37.68563228	150.812713	2.000671545	Up	0	0	"homologue to UniRef100_Q9SM34 Cluster: Germin-like protein precursor; n=1; Triticum aestivum|Rep: Germin-like protein precursor - Triticum aestivum (Wheat), complete"	GO:0005739//mitochondrion;GO:0016023//cytoplasmic membrane-bounded vesicle	-	-
TC398154	688	50	198	20.44491605	81.78090865	2.000021954	Up	4.15E-14	5.79E-12	-	GO:0009536//plastid	-	-
TC423225	447	24	95	15.10453932	60.39364777	1.999414631	Up	2.93E-10	1.70E-08	"similar to UniRef100_Q0J5V5 Cluster: Os08g0398700 protein; n=1; Oryza sativa Japonica Group|Rep: Os08g0398700 protein - Oryza sativa subsp. japonica (Rice), partial (12%)"	-	-	-
TC408381	1861	67	265	10.12819828	40.46454677	1.998280882	Up	0	0	"weakly similar to UniRef100_A7P334 Cluster: Chromosome chr1 scaffold_5, whole genome shotgun sequence; n=1; Vitis vinifera|Rep: Chromosome chr1 scaffold_5, whole genome shotgun sequence - Vitis vinifera (Grape), partial (58%)"	GO:0016020//membrane	-	-
BQ240199	466	21	83	12.67760288	50.61361477	1.997243532	Up	2.17E-09	1.08E-07	"similar to UniRef100_Q10CC1 Cluster: Expressed protein; n=2; Oryza sativa Japonica Group|Rep: Expressed protein - Oryza sativa subsp. japonica (Rice), partial (4%)"	-	-	-
BQ169693	474	21	83	12.4636349	49.75937654	1.997243532	Up	2.17E-09	1.08E-07	"similar to UniRef100_Q108W5 Cluster: Expressed protein; n=4; Oryza sativa Japonica Group|Rep: Expressed protein - Oryza sativa subsp. japonica (Rice), partial (5%)"	-	-	-
TC390959	729	40	158	15.43605184	61.58922485	1.996374177	Up	1.11E-13	1.35E-11	-	-	-	-
TC431175	1004	19	75	5.323823557	21.22768968	1.9954127	Up	8.86E-09	3.91E-07	-	GO:0016023//cytoplasmic membrane-bounded vesicle	-	-
TC379380	818	37	146	12.72483577	50.71947292	1.994892717	Up	2.01E-13	2.18E-11	-	-	-	-
TC434181	602	18	71	8.411622603	33.51483125	1.994343641	Up	1.85E-08	7.68E-07	"similar to UniRef100_Q8GZT6 Cluster: Chitinase; n=2; Oryza sativa|Rep: Chitinase - Oryza sativa (Rice), partial (24%)"	-	-	-
TC455515	2397	786	3099	92.24828003	367.3911765	1.993723061	Up	0	0	"homologue to UniRef100_Q5KQS7 Cluster: Phosphoenolpyruvate carboxykinase; n=1; Zoysia japonica|Rep: Phosphoenolpyruvate carboxykinase - Zoysia japonica, partial (98%)"	GO:0005575//cellular_component;GO:0005829//cytosol	GO:0005524//ATP binding;GO:0004612//phosphoenolpyruvate carboxykinase (ATP) activity	GO:0006094//gluconeogenesis
BJ305662	651	52	205	22.47119252	89.48454868	1.993561905	Up	6.02E-14	7.92E-12	"similar to UniRef100_Q0JHT2 Cluster: Os01g0844800 protein; n=2; Oryza sativa Japonica Group|Rep: Os01g0844800 protein - Oryza sativa subsp. japonica (Rice), partial (18%)"	-	-	-
BJ243383	565	17	67	8.464557101	33.69779892	1.993147873	Up	4.00E-08	1.56E-06	"weakly similar to UniRef100_Q37145 Cluster: Calcium-transporting ATPase 1, chloroplast precursor  (Ca(2+)-ATPase isoform 1); n=1; Arabidopsis thaliana|Rep: Calcium-transporting ATPase 1, chloroplast precursor  (Ca(2+)-ATPase isoform 1) - Arabidopsis thaliana (Mouse-ear cress), partial (15%)"	GO:0005739//mitochondrion	-	-
TC410344	818	17	67	5.846546164	23.27537456	1.993147873	Up	4.00E-08	1.55E-06	-	-	-	-
BE517530	512	32	126	17.5826278	69.93197018	1.991801447	Up	2.01E-12	1.66E-10	"similar to UniRef100_P07519 Cluster: Serine carboxypeptidase 1 precursor  (Serine carboxypeptidase I) (Carboxypeptidase C) (CP-MI) [Contains: Serine carboxypeptidase 1 chain A (Serine carboxypeptidase I chain A); Serine carboxypeptidase 1 chain B (Serine carboxypeptidase I chain B)]; n=1; Hordeum vulgare|Rep: Serine carboxypeptidase 1 precursor  (Serine carboxypeptidase I) (Carboxypeptidase C) (CP-MI) [Contains: Serine carboxypeptidase 1 chain A (Serine carboxypeptidase I chain A); Serine carboxypeptidase 1 chain B (Serine carboxypeptidase I chain B)] - Hordeum vulgare (Barley), partial (30%)"	-	-	-
TC423088	760	32	126	11.84513873	47.11206412	1.991801447	Up	2.01E-12	1.66E-10	"similar to UniRef100_A7PWH1 Cluster: Chromosome chr8 scaffold_34, whole genome shotgun sequence; n=1; Vitis vinifera|Rep: Chromosome chr8 scaffold_34, whole genome shotgun sequence - Vitis vinifera (Grape), partial (14%)"	-	-	-
TC388722	947	16	63	4.753065171	18.90452415	1.991801447	Up	8.94E-08	3.23E-06	"similar to UniRef100_Q6FT26 Cluster: Protein DSE2 precursor; n=1; Candida glabrata|Rep: Protein DSE2 precursor - Candida glabrata (Yeast) (Torulopsis glabrata), partial (9%)"	-	-	-
TC453678	627	13	51	5.832833465	23.11414401	1.986507147	Up	1.23E-06	3.43E-05	"weakly similar to UniRef100_Q2R4S7 Cluster: Expressed protein; n=1; Oryza sativa Japonica Group|Rep: Expressed protein - Oryza sativa subsp. japonica (Rice), partial (15%)"	-	-	-
CJ690976	250	13	51	14.62874633	57.97027318	1.986507147	Up	1.23E-06	3.43E-05	"similar to UniRef100_Q8H3L8 Cluster: FYVE finger-containing phosphoinositide kinase-like; n=1; Oryza sativa Japonica Group|Rep: FYVE finger-containing phosphoinositide kinase-like - Oryza sativa subsp. japonica (Rice), partial (4%)"	-	-	-
TC391947	1347	13	51	2.715060566	10.75914499	1.986507147	Up	1.23E-06	3.43E-05	"homologue to UniRef100_P31542 Cluster: ATP-dependent Clp protease ATP-binding subunit clpA homolog CD4B, chloroplast precursor; n=1; Solanum lycopersicum|Rep: ATP-dependent Clp protease ATP-binding subunit clpA homolog CD4B, chloroplast precursor - Solanum lycopersicum (Tomato) (Lycopersicon esculentum), partial (35%)"	-	GO:0005524//ATP binding	-
CK200581	717	13	51	5.100678637	20.21278702	1.986507147	Up	1.23E-06	3.43E-05	-	-	-	-
TC407404	858	125	490	40.98514639	162.2870896	1.985375178	Up	1.02E-14	1.60E-12	"weakly similar to UniRef100_Q9LK88 Cluster: NADPH:quinone oxidoreductase; n=2; Arabidopsis thaliana|Rep: NADPH:quinone oxidoreductase - Arabidopsis thaliana (Mouse-ear cress), partial (93%)"	GO:0005739//mitochondrion	-	-
BG904091	544	12	47	6.205633342	24.55127991	1.984147874	Up	3.16E-06	7.86E-05	"weakly similar to UniRef100_Q0IX82 Cluster: Os10g0459400 protein; n=1; Oryza sativa Japonica Group|Rep: Os10g0459400 protein - Oryza, partial (50%)"	GO:0009536//plastid	-	-
TC456247	945	12	47	3.572343426	14.13322357	1.984147874	Up	3.16E-06	7.87E-05	-	GO:0016023//cytoplasmic membrane-bounded vesicle	-	-
TC445439	719	12	47	4.695221888	18.57565546	1.984147874	Up	3.16E-06	7.87E-05	"weakly similar to UniRef100_UPI0000F3316D Cluster: LOC513668 protein; n=1; Bos taurus|Rep: LOC513668 protein - Bos Taurus, partial (3%)"	-	-	-
CA684444	549	93	364	47.65564694	188.4101168	1.983157352	Up	3.69E-14	5.20E-12	"similar to UniRef100_A7QIM0 Cluster: Chromosome chr9 scaffold_104, whole genome shotgun sequence; n=1; Vitis vinifera|Rep: Chromosome chr9 scaffold_104, whole genome shotgun sequence - Vitis vinifera (Grape), partial (8%)"	-	-	-
TC459701	1037	34	133	9.223673601	36.44584838	1.982341118	Up	6.75E-13	6.16E-11	"similar to UniRef100_Q0DSV7 Cluster: Os03g0285000 protein; n=1; Oryza sativa Japonica Group|Rep: Os03g0285000 protein - Oryza sativa subsp. japonica (Rice), partial (4%)"	-	-	-
TC408439	675	11	43	4.584507397	18.10255444	1.981354659	Up	8.28E-06	0.000181733	"weakly similar to UniRef100_Q0IXP8 Cluster: Os10g0415800 protein; n=2; Oryza sativa Japonica Group|Rep: Os10g0415800 protein - Oryza sativa subsp. japonica (Rice), partial (13%)"	-	-	-
BQ609416	519	11	43	5.96250962	23.54378468	1.981354659	Up	8.28E-06	0.000181769	-	GO:0005634//nucleus;GO:0000786//nucleosome	GO:0003677//DNA binding	GO:0006334//nucleosome assembly;GO:0007283//spermatogenesis;GO:0007076//mitotic chromosome condensation
TC387766	1057	32	125	8.516845255	33.60548791	1.980305808	Up	2.01E-12	1.66E-10	"similar to UniRef100_Q84LB8 Cluster: Glycolate oxidase; n=1; Zantedeschia aethiopica|Rep: Glycolate oxidase - Zantedeschia aethiopica (White calla lily), partial (69%)"	GO:0005739//mitochondrion	GO:0008891//glycolate oxidase activity	-
TC374726	912	53	207	16.34875918	64.49865921	1.980088026	Up	5.11E-14	6.95E-12	"homologue to UniRef100_A7YA60 Cluster: PR17c precursor; n=1; Hordeum vulgare subsp. vulgare|Rep: PR17c precursor - Hordeum vulgare var. distichum (Two-rowed barley), complete"	GO:0009536//plastid;GO:0005739//mitochondrion;GO:0016023//cytoplasmic membrane-bounded vesicle	-	GO:0006952//defense response
TC381634	862	74	289	24.15061638	95.27210404	1.97999384	Up	8.66E-15	1.37E-12	MRP-like ABC transporter	-	-	-
TC428012	694	31	121	12.56625849	49.54514222	1.97918845	Up	3.58E-12	2.86E-10	"similar to UniRef100_A7PUA3 Cluster: Chromosome chr7 scaffold_31, whole genome shotgun sequence; n=1; Vitis vinifera|Rep: Chromosome chr7 scaffold_31, whole genome shotgun sequence - Vitis vinifera (Grape), partial (5%)"	-	-	-
TC405775	773	20	78	7.278707499	28.67413254	1.977995647	Up	4.84E-09	2.25E-07	-	-	-	-
BQ167150	455	10	39	6.182902084	24.35725764	1.977995647	Up	2.21E-05	0.000424227	"weakly similar to UniRef100_A2XY43 Cluster: DNA-directed RNA polymerase; n=1; Oryza sativa Indica Group|Rep: DNA-directed RNA polymerase - Oryza sativa subsp. indica (Rice), partial (4%)"	-	-	-
TC421984	600	10	39	4.688700747	18.47092038	1.977995647	Up	2.21E-05	0.000424299	"similar to UniRef100_Q7M4A3 Cluster: Spermatid-specific protein T2 precursor; n=1; Loligo pealei|Rep: Spermatid-specific protein T2 precursor - Loligo pealeii (Longfin squid), partial (37%)"	-	-	-
BE516558	514	19	74	10.39906391	40.91134714	1.976047375	Up	1.02E-08	4.46E-07	"homologue to UniRef100_A7P8B0 Cluster: Chromosome chr3 scaffold_8, whole genome shotgun sequence; n=1; Vitis vinifera|Rep: Chromosome chr3 scaffold_8, whole genome shotgun sequence - Vitis vinifera (Grape), partial (22%)"	-	-	-
CJ650051	669	19	74	7.989714277	31.43263442	1.976047375	Up	1.02E-08	4.46E-07	"similar to UniRef100_Q0JLD2 Cluster: Os01g0607600 protein; n=1; Oryza sativa Japonica Group|Rep: Os01g0607600 protein - Oryza sativa subsp. japonica (Rice), partial (22%)"	-	-	-
TC410563	700	28	109	11.25288179	44.24901805	1.975350926	Up	2.29E-11	1.61E-09	"similar to UniRef100_Q10I26 Cluster: DEAD-box ATP-dependent RNA helicase 34; n=1; Oryza sativa Japonica Group|Rep: DEAD-box ATP-dependent RNA helicase 34 - Oryza sativa subsp. japonica (Rice), partial (9%)"	-	-	-
CA670116	458	91	354	55.8958648	219.640773	1.974332433	Up	0	0	"similar to UniRef100_P15290 Cluster: Oxalate oxidase GF-2.8 precursor; n=1; Triticum aestivum|Rep: Oxalate oxidase GF-2.8 precursor - Triticum aestivum (Wheat), partial (25%)"	-	-	-
TC386125	749	18	70	6.7607434	26.55775755	1.973879539	Up	2.23E-08	9.12E-07	"weakly similar to UniRef100_Q84QS2 Cluster: 1-aminocyclopropane-1-carboxylic acid oxidase; n=1; Elaeis guineensis|Rep: 1-aminocyclopropane-1-carboxylic acid oxidase - Elaeis guineensis var. tenera (Oil palm), partial (43%)"	-	-	-
TC446465	439	36	140	23.06968932	90.62305424	1.973879539	Up	2.84E-13	2.89E-11	-	GO:0005634//nucleus;GO:0000786//nucleosome	GO:0003677//DNA binding	GO:0006334//nucleosome assembly;GO:0007283//spermatogenesis;GO:0007076//mitotic chromosome condensation
TC387817	1098	35	136	8.967460445	35.19749434	1.972701348	Up	4.24E-13	4.08E-11	-	GO:0016023//cytoplasmic membrane-bounded vesicle;GO:0009536//plastid	GO:0004601//peroxidase activity	-
TC411858	854	26	101	8.564839772	33.60769155	1.972293288	Up	8.33E-11	5.33E-09	"homologue to UniRef100_Q8RW04 Cluster: Glutathione transferase; n=1; Triticum aestivum|Rep: Glutathione transferase - Triticum aestivum (Wheat), partial (87%)"	-	-	-
TC460259	916	26	101	7.985123543	31.33293514	1.972293288	Up	8.33E-11	5.32E-09	"similar to UniRef100_A7QJD6 Cluster: Chromosome chr8 scaffold_106, whole genome shotgun sequence; n=1; Vitis vinifera|Rep: Chromosome chr8 scaffold_106, whole genome shotgun sequence - Vitis vinifera (Grape), partial (33%)"	-	-	-
CJ720304	807	83	322	28.93398974	113.3854992	1.97039897	Up	1.37E-13	1.58E-11	"weakly similar to UniRef100_Q2HUP4 Cluster: Endonuclease/exonuclease/phosphatase; n=1; Medicago truncatula|Rep: Endonuclease/exonuclease/phosphatase - Medicago truncatula (Barrel medic), partial (36%)"	-	-	-
TC405478	939	23	89	6.890742312	26.93392174	1.966692998	Up	6.30E-10	3.47E-08	"homologue to UniRef100_Q6PT62 Cluster: Mlo3; n=1; Hordeum vulgare subsp. vulgare|Rep: Mlo3 - Hordeum vulgare var. distichum (Two-rowed barley), partial (44%)"	-	-	-
TC436186	382	197	762	145.0796933	566.848221	1.966116891	Up	0	0	"similar to UniRef100_Q2BKV8 Cluster: Cold-shock domain family protein; n=1; Neptuniibacter caesariensis|Rep: Cold-shock domain family protein - Neptuniibacter caesariensis, partial (12%)"	-	-	-
CJ628017	843	15	58	5.005730335	19.55129815	1.965611923	Up	2.85E-07	9.16E-06	"similar to UniRef100_Q1AWW5 Cluster: Endonuclease IV; n=1; Rubrobacter xylanophilus DSM 9941|Rep: Endonuclease IV - Rubrobacter xylanophilus (strain DSM 9941 / NBRC 16129), partial (6%)"	-	-	-
TC460446	1248	15	58	3.381274577	13.20652591	1.965611923	Up	2.85E-07	9.16E-06	"similar to UniRef100_A7P2N2 Cluster: Chromosome chr1 scaffold_5, whole genome shotgun sequence; n=1; Vitis vinifera|Rep: Chromosome chr1 scaffold_5, whole genome shotgun sequence - Vitis vinifera (Grape), partial (21%)"	-	-	-
TC398127	802	21	81	7.366287957	28.70025994	1.962054103	Up	2.65E-09	1.30E-07	"homologue to UniRef100_Q53NR8 Cluster: At1g05520/T25N20_16; n=2; Oryza sativa Japonica Group|Rep: At1g05520/T25N20_16 - Oryza sativa subsp. japonica (Rice), partial (28%)"	-	-	-
TC390373	801	14	54	4.916989547	19.15739365	1.962054103	Up	7.11E-07	2.09E-05	"homologue to UniRef100_Q0JAL2 Cluster: Os04g0591100 protein; n=1; Oryza sativa Japonica Group|Rep: Os04g0591100 protein - Oryza sativa subsp. japonica (Rice), partial (62%)"	-	GO:0005488//binding	GO:0008150//biological_process
TC397374	1033	34	131	9.259389665	36.03679454	1.960481684	Up	6.77E-13	6.17E-11	"homologue to UniRef100_O04981 Cluster: Cystathionine gamma-synthase; n=1; Zea mays|Rep: Cystathionine gamma-synthase - Zea mays (Maize), partial (27%)"	-	-	-
TC388225	979	19	73	5.459774108	21.18923843	1.956418569	Up	1.24E-08	5.33E-07	"weakly similar to UniRef100_A9VQE7 Cluster: DEAD/DEAH box helicase domain protein; n=1; Bacillus weihenstephanensis KBAB4|Rep: DEAD/DEAH box helicase domain protein - Bacillus weihenstephanensis KBAB4, partial (4%)"	-	-	-
CV780986	1018	12	46	3.316173416	12.84059751	1.953120979	Up	4.79E-06	0.000113255	"similar to UniRef100_Q0J1Z7 Cluster: Os09g0400300 protein; n=2; Oryza sativa Japonica Group|Rep: Os09g0400300 protein - Oryza sativa subsp. japonica (Rice), partial (17%)"	-	-	-
TC424266	1024	12	46	3.296742713	12.76535964	1.953120979	Up	4.79E-06	0.000113137	"similar to UniRef100_Q69X22 Cluster: Phospholipase D; n=1; Oryza sativa Japonica Group|Rep: Phospholipase D - Oryza sativa subsp. japonica (Rice), partial (29%)"	-	-	-
BE400602	390	12	46	8.656062917	33.51725197	1.953120979	Up	4.79E-06	0.00011316	"similar to UniRef100_A7P2W5 Cluster: Chromosome chr1 scaffold_5, whole genome shotgun sequence; n=1; Vitis vinifera|Rep: Chromosome chr1 scaffold_5, whole genome shotgun sequence - Vitis vinifera (Grape), partial (4%)"	-	-	-
TC458335	414	12	46	8.154262169	31.57422287	1.953120979	Up	4.79E-06	0.000113208	"homologue to UniRef100_Q94KA9 Cluster: Importin alpha 2; n=1; Capsicum annuum|Rep: Importin alpha 2 - Capsicum annuum (Bell pepper), partial (17%)"	-	-	-
TC373613	808	12	46	4.178050171	16.17788152	1.953120979	Up	4.79E-06	0.000113279	"homologue to UniRef100_Q8VWM9 Cluster: Fructose-bisphosphate aldolase; n=1; Triticum aestivum|Rep: Fructose-bisphosphate aldolase - Triticum aestivum (Wheat), partial (90%)"	GO:0005737//cytoplasm;GO:0005829//cytosol;GO:0005739//mitochondrion;GO:0005740//mitochondrial envelope;GO:0005575//cellular_component;GO:0005634//nucleus;GO:0005764//lysosome;GO:0048471//perinuclear region of cytoplasm	GO:0003674//molecular_function;GO:0016829//lyase activity;GO:0005515//protein binding;GO:0042802//identical protein binding;GO:0004332//fructose-bisphosphate aldolase activity;GO:0016832//aldehyde-lyase activity	GO:0006096//glycolysis;GO:0009792//embryo development ending in birth or egg hatching;GO:0007276//gamete generation;GO:0051384//response to glucocorticoid stimulus;GO:0018991//oviposition;GO:0006000//fructose metabolic process;GO:0006094//gluconeogenesis;GO:0042221//response to chemical stimulus;GO:0043434//response to peptide hormone stimulus;GO:0010043//response to zinc ion;GO:0046688//response to copper ion;GO:0007626//locomotory behavior;GO:0040010//positive regulation of growth rate;GO:0006098//pentose-phosphate shunt;GO:0042594//response to starvation;GO:0009743//response to carbohydrate stimulus;GO:0008150//biological_process
TC409842	678	12	46	4.979151236	19.2798352	1.953120979	Up	4.79E-06	0.000113231	"similar to UniRef100_Q64EX4 Cluster: MtN19-like protein; n=1; Pisum sativum|Rep: MtN19-like protein - Pisum sativum (Garden pea), partial (20%)"	-	-	-
CA612260	311	12	46	10.8548699	42.0312806	1.953120979	Up	4.79E-06	0.000113184	"similar to UniRef100_A7PFD3 Cluster: Chromosome chr11 scaffold_14, whole genome shotgun sequence; n=1; Vitis vinifera|Rep: Chromosome chr11 scaffold_14, whole genome shotgun sequence - Vitis vinifera (Grape), partial (11%)"	-	-	-
CA683961	476	52	199	30.73266036	118.8013302	1.950706426	Up	6.02E-14	7.93E-12	"similar to UniRef100_Q9FQ97 Cluster: Glutathione S-transferase GST 42; n=1; Zea mays|Rep: Glutathione S-transferase GST 42 - Zea mays (Maize), partial (42%)"	-	-	-
TC429724	899	94	359	29.41520825	113.4775463	1.947772705	Up	0	0	"similar to UniRef100_Q8LGN6 Cluster: Glutathione-S-transferase Cla47; n=1; Triticum aestivum|Rep: Glutathione-S-transferase Cla47 - Triticum aestivum (Wheat), partial (91%)"	-	-	-
CA699505	561	22	84	11.03223705	42.54922012	1.947407327	Up	1.45E-09	7.49E-08	-	-	-	-
BI751050	478	11	42	6.47393827	24.96873691	1.947407327	Up	1.28E-05	0.000265747	"similar to UniRef100_O97554 Cluster: Prostaglandin G/H synthase 1 precursor; n=1; Oryctolagus cuniculus|Rep: Prostaglandin G/H, partial (2%)"	-	-	-
CD905525	684	11	42	4.524184931	17.44891264	1.947407327	Up	1.28E-05	0.000265698	-	-	-	-
TC398828	728	11	42	4.250745183	16.39430803	1.947407327	Up	1.28E-05	0.000265796	-	-	-	-
BQ609463	604	16	61	7.452239598	28.69908668	1.945258861	Up	1.63E-07	5.55E-06	"similar to UniRef100_Q84NP7 Cluster: Probable AMP deaminase; n=2; Oryza sativa Japonica Group|Rep: Probable AMP deaminase - Oryza sativa subsp. japonica (Rice), partial (17%)"	-	-	-
TC456197	773	16	61	5.822965999	22.42464211	1.945258861	Up	1.63E-07	5.55E-06	"homologue to UniRef100_Q41539 Cluster: Endochitinase precursor; n=1; Triticum aestivum|Rep: Endochitinase precursor - Triticum aestivum (Wheat), partial (49%)"	-	-	-
TC416757	1039	10	38	2.707623145	10.39305507	1.940520942	Up	3.48E-05	0.000625831	"similar to UniRef100_Q2I824 Cluster: ACS-like protein; n=1; Gossypium hirsutum|Rep: ACS-like protein - Gossypium hirsutum (Upland cotton) (Gossypium mexicanum), partial (43%)"	-	-	-
CV759297	753	10	38	3.736016531	14.34048369	1.940520942	Up	3.48E-05	0.000626031	"similar to UniRef100_Q10P12 Cluster: V-type ATPase 116kDa subunit family protein  expressed; n=2; Oryza sativa|Rep: V-type, partial (16%)"	-	-	-
TC406371	1403	15	57	3.007719652	11.54495818	1.940520942	Up	4.09E-07	1.27E-05	"weakly similar to UniRef100_Q75HA3 Cluster: Expressed protein; n=1; Oryza sativa Japonica Group|Rep: Expressed protein - Oryza sativa subsp. japonica (Rice), complete"	GO:0016020//membrane;GO:0005739//mitochondrion;GO:0016023//cytoplasmic membrane-bounded vesicle	GO:0003674//molecular_function	GO:0008150//biological_process
TC378017	1089	10	38	2.583306197	9.915871644	1.940520942	Up	3.48E-05	0.00062613	"weakly similar to UniRef100_Q2L3D5 Cluster: Wall associated kinase; n=1; Brachypodium sylvaticum|Rep: Wall associated kinase - Brachypodium sylvaticum (False brome), partial (19%)"	-	-	-
CD932040	327	10	38	8.603120637	33.02258171	1.940520942	Up	3.48E-05	0.000625931	-	-	-	-
TC443575	808	10	38	3.481708475	13.36433691	1.940520942	Up	3.48E-05	0.000625732	"similar to UniRef100_Q7F0R1 Cluster: Peptide-N(4)-(N-acetyl-beta-glucosaminyl)asparagine amidase; n=2; Oryza sativa Japonica Group|Rep: Peptide-N(4)-(N-acetyl-beta-glucosaminyl)asparagine amidase - Oryza sativa subsp. japonica (Rice), partial (30%)"	-	-	-
CO349077	471	39	148	23.29418205	89.29270671	1.93857267	Up	1.33E-13	1.54E-11	-	-	-	-
BQ788806	440	185	702	118.2831325	453.3771365	1.938467283	Up	0	0	"similar to UniRef100_Q9SZT9 Cluster: Indole-3-acetic acid-amido synthetase GH3.2; n=1; Arabidopsis thaliana|Rep: Indole-3-acetic acid-amido synthetase GH3.2 - Arabidopsis thaliana (Mouse-ear cress), partial (26%)"	-	-	-
TC411834	1601	24	91	4.217194925	16.15196036	1.937353663	Up	3.78E-10	2.16E-08	"homologue to UniRef100_Q7XDG7 Cluster: Expressed protein; n=1; Oryza sativa Japonica Group|Rep: Expressed protein - Oryza sativa subsp. japonica (Rice), partial (34%)"	-	-	-
BQ241127	590	24	91	11.4436086	43.82930259	1.937353663	Up	3.78E-10	2.16E-08	"similar to UniRef100_Q652S1 Cluster: Fructose-bisphosphate aldolase; n=1; Oryza sativa Japonica Group|Rep: Fructose-bisphosphate aldolase - Oryza sativa subsp. japonica (Rice), partial (9%)"	-	-	-
TC378956	1086	38	144	9.843681126	37.67973558	1.936519011	Up	1.65E-13	1.84E-11	"homologue to UniRef100_P45851 Cluster: Oxalate oxidase 2 precursor; n=1; Hordeum vulgare|Rep: Oxalate oxidase 2 precursor - Hordeum vulgare (Barley), complete"	GO:0016023//cytoplasmic membrane-bounded vesicle	-	-
BQ842164	694	66	250	26.75396968	102.3659963	1.935911689	Up	0	0	"weakly similar to UniRef100_Q2HVM1 Cluster: RNA-directed DNA polymerase; n=1; Medicago truncatula|Rep: RNA-directed DNA polymerase - Medicago truncatula (Barrel medic), partial (41%)"	-	-	-
BJ225299	650	14	53	6.059244042	23.17062201	1.935087056	Up	1.05E-06	2.97E-05	-	-	-	-
TC392283	763	37	140	13.6420913	52.1409185	1.934351175	Up	2.01E-13	2.18E-11	-	GO:0016023//cytoplasmic membrane-bounded vesicle	-	-
TC390319	1060	23	87	6.104157576	23.32322312	1.933903063	Up	7.96E-10	4.33E-08	"UniRef100_Q8RW01 Cluster: Glutathione transferase; n=1; Triticum aestivum|Rep: Glutathione transferase - Triticum aestivum (Wheat), partial (96%)"	GO:0009536//plastid;GO:0005739//mitochondrion;GO:0005737//cytoplasm	GO:0004364//glutathione transferase activity	-
TC415521	1115	18	68	4.5415218	17.33042547	1.932059363	Up	3.80E-08	1.48E-06	-	GO:0016023//cytoplasmic membrane-bounded vesicle	-	-
TC420280	945	22	83	6.549296281	24.95867141	1.930129336	Up	1.73E-09	8.78E-08	-	-	-	-
CA721044	435	48	181	31.04243253	118.2400208	1.92940491	Up	1.10E-13	1.34E-11	"homologue to UniRef100_A7YA60 Cluster: PR17c precursor; n=1; Hordeum vulgare subsp. vulgare|Rep: PR17c precursor - Hordeum vulgare var. distichum (Two-rowed barley), partial (27%)"	-	-	-
TC427986	980	154	580	44.2077499	168.1810647	1.927644073	Up	1.97E-13	2.15E-11	-	GO:0009536//plastid;GO:0005739//mitochondrion;GO:0005737//cytoplasm	GO:0004364//glutathione transferase activity	-
CJ688639	689	42	158	17.14880389	65.16479669	1.925984849	Up	1.13E-13	1.36E-11	"similar to UniRef100_Q7TNG5-2 Cluster: Isoform 2 of Q7TNG5 ; n=1; Mus musculus|Rep: Isoform 2 of Q7TNG5  - Mus musculus (Mouse), partial (1%)"	-	-	-
TC438684	412	37	139	25.26435839	95.87221555	1.92400923	Up	2.02E-13	2.19E-11	"homologue to UniRef100_Q6DKU6 Cluster: Ethylene-responsive factor-like protein 1; n=1; Zea mays|Rep: Ethylene-responsive factor-like protein 1 - Zea mays (Maize), partial (15%)"	-	-	-
CJ784216	447	24	90	15.10453932	57.21503473	1.921412119	Up	4.38E-10	2.48E-08	-	-	-	-
TC432370	910	16	60	4.946321667	18.73635203	1.921412119	Up	2.35E-07	7.72E-06	"similar to UniRef100_Q8LK78 Cluster: ABA response element binding factor; n=1; Triticum aestivum|Rep: ABA response element binding factor - Triticum aestivum (Wheat), partial (47%)"	-	-	-
TC372945	1265	16	60	3.558223492	13.47832439	1.921412119	Up	2.35E-07	7.72E-06	-	-	-	-
TC392182	969	12	45	3.483864332	13.19665662	1.921412119	Up	7.41E-06	0.000165092	-	-	-	-
BU099387	768	12	45	4.39565695	16.65046909	1.921412119	Up	7.41E-06	0.000165157	"similar to UniRef100_A7PKZ2 Cluster: Chromosome chr7 scaffold_20, whole genome shotgun sequence; n=1; Vitis vinifera|Rep: Chromosome chr7 scaffold_20, whole genome shotgun sequence - Vitis vinifera (Grape), partial (7%)"	-	-	-
CA628065	423	12	45	7.980767229	30.23063892	1.921412119	Up	7.41E-06	0.000165125	"similar to UniRef100_A9AZ86 Cluster: Major facilitator superfamily MFS_1; n=1; Herpetosiphon aurantiacus ATCC 23779|Rep: Major, partial (2%)"	-	-	-
TC436834	998	16	60	4.510173063	17.08424885	1.921412119	Up	2.35E-07	7.72E-06	"weakly similar to UniRef100_Q0DFD5 Cluster: Os05g0597200 protein; n=1; Oryza sativa Japonica Group|Rep: Os05g0597200 protein - Oryza sativa subsp. japonica (Rice), partial (13%)"	-	-	-
TC435334	775	12	45	4.355954242	16.50007776	1.921412119	Up	7.41E-06	0.00016519	"similar to UniRef100_A7QIZ6 Cluster: Chromosome chr2 scaffold_105, whole genome shotgun sequence; n=1; Vitis vinifera|Rep: Chromosome chr2 scaffold_105, whole genome shotgun sequence - Vitis vinifera (Grape), partial (18%)"	-	-	-
CA690675	450	27	101	16.87932269	63.77993019	1.917845504	Up	5.43E-11	3.59E-09	"similar to UniRef100_Q6J0P5 Cluster: Multidrug-resistance associated protein 3; n=1; Zea mays|Rep: Multidrug-resistance associated protein 3 - Zea mays (Maize), partial (6%)"	-	-	-
CJ687601	796	15	56	5.301294814	19.991719	1.91498585	Up	6.08E-07	1.81E-05	"similar to UniRef100_A6ET80 Cluster: Sodium/alanine symporter; n=1; unidentified eubacterium SCB49|Rep: Sodium/alanine symporter - unidentified eubacterium SCB49, partial (5%)"	-	-	-
CJ649961	465	15	56	9.074904672	34.2223835	1.91498585	Up	6.08E-07	1.81E-05	"homologue to UniRef100_Q0DV83 Cluster: Os03g0143800 protein; n=1; Oryza sativa Japonica Group|Rep: Os03g0143800 protein - Oryza sativa subsp. japonica (Rice), partial (11%)"	-	-	-
CD905784	653	11	41	4.73896247	17.84209531	1.912641909	Up	2.01E-05	0.000389754	"similar to UniRef100_A7Q2D9 Cluster: Chromosome chr1 scaffold_46, whole genome shotgun sequence; n=1; Vitis vinifera|Rep: Chromosome chr1 scaffold_46, whole genome shotgun sequence - Vitis vinifera (Grape), partial (39%)"	GO:0005575//cellular_component	GO:0003674//molecular_function	GO:0008150//biological_process
DR740150	1115	11	41	2.775374433	10.44922712	1.912641909	Up	2.01E-05	0.000389955	"homologue to UniRef100_Q1YRG0 Cluster: Sensor histidine kinase; n=1; gamma proteobacterium HTCC2207|Rep: Sensor histidine kinase - gamma proteobacterium HTCC2207, partial (5%)"	-	-	-
CA614435	543	11	41	5.698973284	21.45651609	1.912641909	Up	2.01E-05	0.000389888	"similar to UniRef100_Q654Z3 Cluster: Receptor protein kinase-like; n=1; Oryza sativa Japonica Group|Rep: Receptor protein kinase-like - Oryza sativa subsp. japonica (Rice), partial (23%)"	-	-	-
CA595837	625	11	41	4.951267989	18.64142118	1.912641909	Up	2.01E-05	0.000389821	-	GO:0005634//nucleus;GO:0000786//nucleosome	GO:0003677//DNA binding	GO:0006334//nucleosome assembly;GO:0007283//spermatogenesis;GO:0007076//mitotic chromosome condensation
TC458742	768	29	108	10.62283763	39.96112582	1.91142803	Up	1.47E-11	1.07E-09	-	-	-	-
DR733545	732	18	67	6.9177552	26.0099131	1.910685712	Up	5.34E-08	2.02E-06	-	-	-	-
TC451522	605	14	52	6.509931616	24.42435752	1.907606319	Up	1.60E-06	4.33E-05	-	-	-	-
TC404620	1101	14	52	3.577210379	13.42119555	1.907606319	Up	1.60E-06	4.33E-05	-	GO:0016023//cytoplasmic membrane-bounded vesicle;GO:0009536//plastid	-	-
DR741345	1091	14	52	3.609998742	13.54421293	1.907606319	Up	1.60E-06	4.33E-05	"similar to UniRef100_Q01I35 Cluster: Auxin responsive factor 10; n=2; Oryza sativa|Rep: Auxin responsive factor 10 - Oryza sativa subsp. indica (Rice), partial (29%)"	-	-	-
BE517280	608	55	204	25.44854024	95.34584405	1.905587152	Up	0	0	"homologue to UniRef100_A2Y0G9 Cluster: DNA-directed RNA polymerase; n=1; Oryza sativa Indica Group|Rep: DNA-directed RNA polymerase - Oryza sativa subsp. indica (Rice), partial (8%)"	-	-	-
TC407912	618	24	89	10.92512795	40.92387139	1.905292454	Up	5.34E-10	2.96E-08	"similar to UniRef100_A9T806 Cluster: Predicted protein; n=1; Physcomitrella patens subsp. patens|Rep: Predicted protein - Physcomitrella patens subsp. patens, partial (3%)"	-	-	-
CA729362	578	17	63	8.274177789	30.97332935	1.904338606	Up	1.35E-07	4.69E-06	"similar to UniRef100_Q0DFA8 Cluster: Os06g0104400 protein; n=1; Oryza sativa Japonica Group|Rep: Os06g0104400 protein - Oryza sativa subsp. japonica (Rice), partial (24%)"	-	-	-
AL821145	265	51	189	54.14122372	202.6707664	1.904338606	Up	1.58E-14	2.38E-12	-	-	-	-
TC432608	652	10	37	4.314755289	16.12609849	1.902046794	Up	5.51E-05	0.000929771	"weakly similar to UniRef100_A7P7F0 Cluster: Chromosome chr9 scaffold_7, whole genome shotgun sequence; n=1; Vitis vinifera|Rep: Chromosome chr9 scaffold_7, whole genome shotgun sequence - Vitis vinifera (Grape), partial (10%)"	-	-	-
TC404158	1144	10	37	2.459108783	9.19074844	1.902046794	Up	5.51E-05	0.000929354	-	GO:0016020//membrane;GO:0005887//integral to plasma membrane;GO:0005886//plasma membrane	GO:0015175//neutral amino acid transmembrane transporter activity;GO:0015174//basic amino acid transmembrane transporter activity;GO:0015399//primary active transmembrane transporter activity;GO:0015172//acidic amino acid transmembrane transporter activity;GO:0015171//amino acid transmembrane transporter activity	GO:0015802//basic amino acid transport;GO:0009624//response to nematode;GO:0015827//tryptophan transport;GO:0015810//aspartate transport;GO:0006865//amino acid transport;GO:0015804//neutral amino acid transport;GO:0015800//acidic amino acid transport
TC450048	528	10	37	5.328069031	19.91328829	1.902046794	Up	5.51E-05	0.000929493	"similar to UniRef100_Q0J122 Cluster: Os09g0468800 protein; n=2; Oryza sativa Japonica Group|Rep: Os09g0468800 protein - Oryza sativa subsp. japonica (Rice), partial (24%)"	-	-	-
CA497138	335	10	37	8.39767298	31.38572004	1.902046794	Up	5.51E-05	0.000929632	"homologue to UniRef100_Q2IMK5 Cluster: DnaJ like heat shock protein with tetratricopeptide repeats; n=1; Anaeromyxobacter dehalogenans 2CP-C|Rep: DnaJ like heat shock protein with tetratricopeptide repeats - Anaeromyxobacter dehalogenans (strain 2CP-C), partial (3%)"	-	-	-
TC425655	1352	20	74	4.16156871	15.55357428	1.902046794	Up	1.23E-08	5.28E-07	"similar to UniRef100_A7R3K4 Cluster: Chromosome undetermined scaffold_533, whole genome shotgun sequence; n=1; Vitis vinifera|Rep: Chromosome undetermined scaffold_533, whole genome shotgun sequence - Vitis vinifera (Grape), partial (42%)"	-	-	-
CD876572	720	10	37	3.907250622	14.60307808	1.902046794	Up	5.51E-05	0.000929216	"weakly similar to UniRef100_A7NV42 Cluster: Chromosome chr18 scaffold_1, whole genome shotgun sequence; n=1; Vitis vinifera|Rep: Chromosome chr18 scaffold_1, whole genome shotgun sequence - Vitis vinifera (Grape), partial (8%)"	GO:0005634//nucleus;GO:0000786//nucleosome	GO:0003677//DNA binding	GO:0006334//nucleosome assembly;GO:0007283//spermatogenesis;GO:0007076//mitotic chromosome condensation
TC386475	944	10	37	2.980106407	11.13794091	1.902046794	Up	5.51E-05	0.00092991	-	-	-	-
CV766916	737	10	37	3.817124082	14.26623638	1.902046794	Up	5.51E-05	0.000929077	"similar to UniRef100_A9Z0U5 Cluster: Aldehyde dehydrogenase; n=1; Saccharum officinarum|Rep: Aldehyde dehydrogenase - Saccharum officinarum (Sugarcane), partial (37%)"	GO:0005739//mitochondrion	-	-
TC406380	958	13	48	3.817522529	14.23806292	1.899044306	Up	4.28E-06	0.000102627	"similar to UniRef100_Q0JCV2 Cluster: Os04g0448200 protein; n=1; Oryza sativa Japonica Group|Rep: Os04g0448200 protein - Oryza sativa subsp. japonica (Rice), partial (15%)"	-	-	-
CA685500	495	13	48	7.388255722	27.55568541	1.899044306	Up	4.28E-06	0.000102649	-	-	-	-
BJ258087	682	13	48	5.36244367	20.00009425	1.899044306	Up	4.28E-06	0.000102693	"similar to UniRef100_Q2R726 Cluster: POT family protein  expressed; n=1; Oryza sativa Japonica Group|Rep: POT family protein, partial (35%)"	GO:0016020//membrane;GO:0005739//mitochondrion	-	-
TC451511	1112	13	48	3.288836855	12.26624486	1.899044306	Up	4.28E-06	0.000102671	"similar to UniRef100_A7P4S2 Cluster: Chromosome chr4 scaffold_6, whole genome shotgun sequence; n=1; Vitis vinifera|Rep: Chromosome chr4 scaffold_6, whole genome shotgun sequence - Vitis vinifera (Grape), partial (73%)"	GO:0005840//ribosome;GO:0022627//cytosolic small ribosomal subunit;GO:0022626//cytosolic ribosome	GO:0003676//nucleic acid binding;GO:0005515//protein binding;GO:0003735//structural constituent of ribosome	GO:0000003//reproduction;GO:0009792//embryo development ending in birth or egg hatching;GO:0008340//determination of adult lifespan;GO:0006412//translation;GO:0040007//growth;GO:0002119//nematode larval development;GO:0008150//biological_process
TC434298	1139	26	96	6.421749926	23.95094693	1.899044306	Up	1.34E-10	8.26E-09	"similar to UniRef100_Q10S92 Cluster: EF hand family protein, expressed; n=1; Oryza sativa Japonica Group|Rep: EF hand family protein, expressed - Oryza sativa subsp. japonica (Rice), partial (32%)"	-	-	-
TC372823	873	427	1576	137.5996714	512.9997447	1.898481083	Up	1.01E-12	8.89E-11	"weakly similar to UniRef100_Q0D497 Cluster: Os07g0638900 protein; n=1; Oryza sativa Japonica Group|Rep: Os07g0638900 protein - Oryza sativa subsp. japonica (Rice), partial (39%)"	-	-	-
TC386440	722	145	535	56.4981946	210.5677051	1.898007515	Up	0	0	"weakly similar to UniRef100_Q2R1S5 Cluster: Expressed protein; n=1; Oryza sativa Japonica Group|Rep: Expressed protein - Oryza sativa subsp. japonica (Rice), partial (94%)"	GO:0009536//plastid	-	-
TC444863	627	19	70	8.524910449	31.7252957	1.895877027	Up	3.06E-08	1.22E-06	"homologue to UniRef100_Q9ATV8 Cluster: Arabinoxylan arabinofuranohydrolase isoenzyme AXAH-I; n=1; Hordeum vulgare|Rep: Arabinoxylan arabinofuranohydrolase isoenzyme AXAH-I - Hordeum vulgare (Barley), partial (23%)"	-	-	-
TC426698	886	19	70	6.032865521	22.45119685	1.895877027	Up	3.06E-08	1.22E-06	-	-	-	-
BJ244170	597	19	70	8.953297909	33.31953167	1.895877027	Up	3.06E-08	1.22E-06	"similar to UniRef100_A7P9Y0 Cluster: Chromosome chr14 scaffold_9, whole genome shotgun sequence; n=1; Vitis vinifera|Rep: Chromosome chr14 scaffold_9, whole genome shotgun sequence - Vitis vinifera (Grape), partial (11%)"	-	-	-
TC383585	815	22	81	7.593969308	28.24246438	1.894939908	Up	2.88E-09	1.40E-07	"homologue to UniRef100_P83970 Cluster: Plasma membrane ATPase; n=1; Triticum aestivum|Rep: Plasma membrane ATPase - Triticum aestivum (Wheat), partial (21%)"	-	-	-
BE516803	415	24	88	16.26922669	60.25731208	1.888990641	Up	6.85E-10	3.76E-08	"homologue to UniRef100_Q0D8F5 Cluster: Os07g0163800 protein; n=1; Oryza sativa Japonica Group|Rep: Os07g0163800 protein - Oryza sativa subsp. japonica (Rice), partial (13%)"	-	-	-
TC430095	701	21	77	8.427621885	31.21388937	1.888990641	Up	7.01E-09	3.16E-07	"weakly similar to UniRef100_Q2HS34 Cluster: Bacterial surface antigen; n=1; Medicago truncatula|Rep: Bacterial surface antigen - Medicago truncatula (Barrel medic), partial (9%)"	-	-	-
TC385738	769	24	88	8.779881763	32.51857544	1.888990641	Up	6.85E-10	3.76E-08	"homologue to UniRef100_Q1PBI3 Cluster: Glucose-6-phosphate isomerase; n=1; Triticum aestivum|Rep: Glucose-6-phosphate isomerase - Triticum aestivum (Wheat), partial (38%)"	-	-	-
CJ728321	419	24	88	16.11391187	59.68206327	1.888990641	Up	6.85E-10	3.76E-08	-	-	-	-
TC371242	1894	12	44	1.782399439	6.60157986	1.888990641	Up	1.16E-05	0.00024273	"UniRef100_A4K4Z0 Cluster: Alpha tubulin-5D; n=1; Triticum aestivum|Rep: Alpha tubulin-5D - Triticum aestivum (Wheat), complete"	GO:0016020//membrane;GO:0005737//cytoplasm;GO:0043025//neuronal cell body;GO:0005887//integral to plasma membrane;GO:0005880//nuclear microtubule;GO:0005585//collagen type II;GO:0005827//polar microtubule;GO:0005816//spindle pole body;GO:0005576//extracellular region;GO:0005739//mitochondrion;GO:0005886//plasma membrane;GO:0005575//cellular_component;GO:0045298//tubulin complex;GO:0005615//extracellular space;GO:0005874//microtubule;GO:0005881//cytoplasmic microtubule;GO:0015630//microtubule cytoskeleton;GO:0005828//kinetochore microtubule;GO:0005930//axoneme;GO:0016021//integral to membrane;GO:0016035//zeta DNA polymerase complex	"GO:0003824//catalytic activity;GO:0008553//hydrogen-exporting ATPase activity, phosphorylative mechanism;GO:0005524//ATP binding;GO:0001619//lysosphingolipid and lysophosphatidic acid receptor activity;GO:0004616//phosphogluconate dehydrogenase (decarboxylating) activity;GO:0005198//structural molecule activity;GO:0005515//protein binding;GO:0008289//lipid binding;GO:0008022//protein C-terminus binding;GO:0004930//G-protein coupled receptor activity;GO:0004776//succinate-CoA ligase (GDP-forming) activity;GO:0005201//extracellular matrix structural constituent;GO:0005200//structural constituent of cytoskeleton"	GO:0000132//establishment of mitotic spindle orientation;GO:0030199//collagen fibril organization;GO:0051216//cartilage development;GO:0045916//negative regulation of complement activation;GO:0007193//inhibition of adenylate cyclase activity by G-protein signaling pathway;GO:0040010//positive regulation of growth rate;GO:0006098//pentose-phosphate shunt;GO:0006261//DNA-dependent DNA replication;GO:0030473//nuclear migration along microtubule;GO:0040016//embryonic cleavage;GO:0000226//microtubule cytoskeleton organization;GO:0006029//proteoglycan metabolic process;GO:0006954//inflammatory response;GO:0035046//pronuclear migration;GO:0002119//nematode larval development;GO:0000003//reproduction;GO:0002009//morphogenesis of an epithelium;GO:0030449//regulation of complement activation;GO:0007051//spindle organization;GO:0001502//cartilage condensation;GO:0000743//nuclear migration involved in conjugation with cellular fusion;GO:0045143//homologous chromosome segregation;GO:0000910//cytokinesis;GO:0006104//succinyl-CoA metabolic process;GO:0009792//embryo development ending in birth or egg hatching;GO:0000070//mitotic sister chromatid segregation;GO:0007017//microtubule-based process;GO:0006818//hydrogen transport;GO:0007276//gamete generation;GO:0007186//G-protein coupled receptor protein signaling pathway;GO:0007018//microtubule-based movement;GO:0006281//DNA repair;GO:0007626//locomotory behavior;GO:0007204//elevation of cytosolic calcium ion concentration;GO:0040007//growth;GO:0008284//positive regulation of cell proliferation
CD895025	700	12	44	4.822663625	17.86198894	1.888990641	Up	1.16E-05	0.000242775	-	-	-	-
TC396487	675	12	44	5.001280797	18.52354408	1.888990641	Up	1.16E-05	0.000242685	"similar to UniRef100_Q9SHX5 Cluster: F1E22.17; n=1; Arabidopsis thaliana|Rep: F1E22.17 - Arabidopsis thaliana (Mouse-ear cress), partial (73%)"	GO:0016020//membrane;GO:0005783//endoplasmic reticulum;GO:0009536//plastid;GO:0016023//cytoplasmic membrane-bounded vesicle	GO:0004364//glutathione transferase activity	GO:0008150//biological_process
TC451272	986	15	55	4.279747132	15.85115651	1.888990641	Up	9.25E-07	2.64E-05	"similar to UniRef100_Q42847 Cluster: Lipoxygenase 2; n=1; Hordeum vulgare subsp. vulgare|Rep: Lipoxygenase 2 - Hordeum vulgare var. distichum (Two-rowed barley), partial (26%)"	-	-	-
CK206878	1002	12	44	3.369126285	12.47843538	1.888990641	Up	1.16E-05	0.00024282	-	-	-	-
TC459660	646	33	121	14.37094037	53.22651502	1.888990641	Up	1.37E-12	1.17E-10	-	-	-	-
TC402513	2065	59	216	8.037772709	29.72411102	1.886765976	Up	2.73E-14	3.96E-12	"similar to UniRef100_A1A698 Cluster: Histidine kinase; n=2; Oryza sativa Japonica Group|Rep: Histidine kinase - Oryza sativa subsp. japonica (Rice), partial (57%)"	-	-	-
TC381296	1005	341	1248	95.45354954	352.8772848	1.886295813	Up	3.39E-13	3.36E-11	"homologue to UniRef100_P45851 Cluster: Oxalate oxidase 2 precursor; n=1; Hordeum vulgare|Rep: Oxalate oxidase 2 precursor - Hordeum vulgare (Barley), complete"	GO:0016023//cytoplasmic membrane-bounded vesicle	-	-
CA723649	466	26	95	15.69607975	57.93124582	1.883937413	Up	1.66E-10	1.01E-08	"weakly similar to UniRef100_Q2R1S5 Cluster: Expressed protein; n=1; Oryza sativa Japonica Group|Rep: Expressed protein - Oryza sativa subsp. japonica (Rice), partial (63%)"	-	-	-
CA728660	545	69	252	35.61691944	131.3951146	1.88327699	Up	0	0	-	-	-	-
BJ266820	590	23	84	10.96679158	40.45781778	1.88327699	Up	1.63E-09	8.31E-08	-	-	-	-
TC392688	2142	210	766	27.58059263	101.6212383	1.881476588	Up	3.40E-14	4.83E-12	"similar to UniRef100_Q0J6K0 Cluster: Os08g0305300 protein; n=2; Oryza sativa Japonica Group|Rep: Os08g0305300 protein - Oryza sativa subsp. japonica (Rice), partial (57%)"	-	-	-
TC432353	1537	102	372	18.66938749	68.77716211	1.881254992	Up	0	0	"similar to UniRef100_Q6WWW4 Cluster: E3 ubiquitin-protein ligase UPL3; n=1; Arabidopsis thaliana|Rep: E3 ubiquitin-protein ligase UPL3 - Arabidopsis thaliana (Mouse-ear cress), partial (18%)"	-	-	-
TC423610	1069	48	175	12.63185982	46.51955193	1.880770134	Up	1.10E-13	1.35E-11	"similar to UniRef100_A7QMV3 Cluster: Chromosome chr14 scaffold_128, whole genome shotgun sequence; n=1; Vitis vinifera|Rep: Chromosome chr14 scaffold_128, whole genome shotgun sequence - Vitis vinifera (Grape), partial (29%)"	-	-	-
CJ689958	658	14	51	5.985575422	22.02517978	1.879591943	Up	2.47E-06	6.33E-05	"similar to UniRef100_Q2QNA3 Cluster: GRAS family transcription factor containing protein, expressed; n=1; Oryza sativa Japonica Group|Rep: GRAS family transcription factor containing protein, expressed - Oryza sativa subsp. japonica (Rice), partial (3%)"	-	-	-
TC426558	1157	14	51	3.404069687	12.52598816	1.879591943	Up	2.47E-06	6.33E-05	"similar to UniRef100_Q0JMH0 Cluster: Os01g0505400 protein; n=1; Oryza sativa Japonica Group|Rep: Os01g0505400 protein - Oryza sativa subsp. japonica (Rice), partial (28%)"	-	-	-
TC440508	1210	14	51	3.254965808	11.97732917	1.879591943	Up	2.47E-06	6.33E-05	-	-	-	-
CD876241	629	25	91	11.18132134	41.11174647	1.878459974	Up	3.86E-10	2.21E-08	-	-	-	-
CK161232	1159	69	251	16.74824943	61.54112982	1.87754062	Up	0	0	"similar to UniRef100_Q0JRB9 Cluster: Os01g0109700 protein; n=3; Oryza sativa Japonica Group|Rep: Os01g0109700 protein - Oryza sativa subsp. japonica (Rice), partial (18%)"	GO:0005575//cellular_component	GO:0016846//carbon-sulfur lyase activity	-
BJ244705	764	11	40	4.050448289	14.87790606	1.877018	Up	3.17E-05	0.000575354	"similar to UniRef100_Q6ENK8 Cluster: Splicing factor 4-like protein; n=2; Oryza sativa Japonica Group|Rep: Splicing factor 4-like protein - Oryza sativa subsp. japonica (Rice), partial (40%)"	-	-	-
TC446842	1377	11	40	2.247307548	8.254698789	1.877018	Up	3.17E-05	0.000575446	"UniRef100_P19782 Cluster: Protamine-2; n=1; Bos taurus|Rep: Protamine-2 - Bos taurus (Bovine), partial (11%)"	-	-	-
TC432112	544	11	40	5.68849723	20.89470631	1.877018	Up	3.17E-05	0.000575261	"weakly similar to UniRef100_A0H8F4 Cluster: Two component transcriptional regulator, winged helix family; n=1; Comamonas testosteroni KF-1|Rep: Two component transcriptional regulator, winged helix family - Comamonas testosteroni KF-1, partial (10%)"	-	-	-
DR733422	806	52	189	18.14980934	66.6349294	1.876324229	Up	6.02E-14	7.92E-12	"similar to UniRef100_Q5ZCB9 Cluster: Ubiquitin-conjugating enzyme-like; n=1; Oryza sativa Japonica Group|Rep: Ubiquitin-conjugating enzyme-like - Oryza sativa subsp. japonica (Rice), partial (13%)"	-	-	-
CJ780360	448	19	69	11.93106887	43.76694732	1.875118467	Up	4.48E-08	1.72E-06	"similar to UniRef100_Q06540 Cluster: Cold acclimation protein WCS19; n=1; Triticum aestivum|Rep: Cold acclimation protein WCS19 - Triticum aestivum (Wheat), partial (9%)"	-	-	-
TC395319	1567	42	152	7.540220729	27.56447791	1.870131614	Up	1.13E-13	1.36E-11	"similar to UniRef100_UPI00001971B2 Cluster: transcription factor jumonji (jmjC) domain-containing protein; n=1; Arabidopsis thaliana|Rep: transcription factor jumonji (jmjC) domain-containing protein - Arabidopsis thaliana, partial (38%)"	-	-	-
CA678535	234	21	76	25.24685018	92.29388223	1.870131614	Up	1.00E-08	4.39E-07	"weakly similar to UniRef100_Q0D6U7 Cluster: Os07g0438500 protein; n=1; Oryza sativa Japonica Group|Rep: Os07g0438500 protein - Oryza sativa subsp. japonica (Rice), partial (5%)"	-	-	-
CK193202	695	13	47	5.262138968	19.21711694	1.868670657	Up	6.68E-06	0.000150743	"similar to UniRef100_Q705U9 Cluster: NBS-LRR-like resistance protein 5; n=2; Avena strigosa|Rep: NBS-LRR-like resistance protein 5 - Avena strigosa (black oat), partial (24%)"	-	-	-
TC457267	1131	26	94	6.467173444	23.61785371	1.868670657	Up	2.18E-10	1.30E-08	-	-	-	-
CD882790	730	13	47	5.009844634	18.29574832	1.868670657	Up	6.68E-06	0.000150773	-	-	-	-
TC386535	1497	13	47	2.443010409	8.921774397	1.868670657	Up	6.68E-06	0.000150683	"homologue to UniRef100_Q0DY06 Cluster: Os02g0722700 protein; n=1; Oryza sativa Japonica Group|Rep: Os02g0722700 protein - Oryza sativa subsp. japonica (Rice), complete"	GO:0005575//cellular_component;GO:0005634//nucleus;GO:0009536//plastid;GO:0000786//nucleosome	GO:0003677//DNA binding;GO:0003676//nucleic acid binding	GO:0006334//nucleosome assembly;GO:0007283//spermatogenesis;GO:0007076//mitotic chromosome condensation;GO:0008150//biological_process
TC376772	1050	13	47	3.483034841	12.71990121	1.868670657	Up	6.68E-06	0.000150713	-	-	-	-
CA733951	483	18	65	10.48405136	38.24207118	1.866964335	Up	1.17E-07	4.11E-06	"similar to UniRef100_O65719 Cluster: Heat shock cognate 70 kDa protein 3; n=2; Arabidopsis thaliana|Rep: Heat shock cognate 70 kDa protein 3 - Arabidopsis thaliana (Mouse-ear cress), partial (14%)"	-	-	-
CJ631281	813	18	65	6.228532358	22.71945926	1.866964335	Up	1.17E-07	4.11E-06	"similar to UniRef100_Q9MAZ5 Cluster: COP1; n=1; Oryza sativa Japonica Group|Rep: COP1 - Oryza sativa subsp. japonica (Rice), partial (39%)"	-	-	-
BJ271070	586	18	65	8.641291479	31.52034194	1.866964335	Up	1.17E-07	4.11E-06	-	-	-	-
TC411182	871	18	65	5.813773601	21.2065676	1.866964335	Up	1.17E-07	4.11E-06	"homologue to UniRef100_Q0DV83 Cluster: Os03g0143800 protein; n=1; Oryza sativa Japonica Group|Rep: Os03g0143800 protein - Oryza sativa subsp. japonica (Rice), partial (22%)"	-	-	-
TC385013	2513	51	184	5.709281451	20.80657106	1.865658137	Up	1.58E-14	2.38E-12	"homologue to UniRef100_Q43210 Cluster: Phenylalanine ammonia-lyase; n=1; Triticum aestivum|Rep: Phenylalanine ammonia-lyase - Triticum aestivum (Wheat), complete"	GO:0005739//mitochondrion	-	-
TC389389	907	28	101	8.684693776	31.64384629	1.865378084	Up	5.25E-11	3.48E-09	"similar to UniRef100_P16273 Cluster: Pathogen-related protein; n=1; Hordeum vulgare|Rep: Pathogen-related protein - Hordeum vulgare (Barley), partial (93%)"	-	-	-
TC389069	1690	252	906	41.9486126	152.3409546	1.86060884	Up	1.16E-13	1.38E-11	"similar to UniRef100_Q6AU07 Cluster: Lariat debranching enzyme; n=2; Oryza sativa Japonica Group|Rep: Lariat debranching enzyme - Oryza sativa subsp. japonica (Rice), partial (98%)"	-	-	-
TC429713	1227	102	366	23.38618465	84.76405063	1.85779602	Up	0	0	"homologue to UniRef100_Q5GMP4 Cluster: Peroxidase precursor; n=1; Triticum aestivum|Rep: Peroxidase precursor - Triticum aestivum (Wheat), complete"	GO:0016023//cytoplasmic membrane-bounded vesicle	GO:0004601//peroxidase activity	-
CK210504	1102	17	61	4.339813759	15.72980794	1.85779602	Up	3.08E-07	9.83E-06	-	-	-	-
GH729256	696	29	104	11.72175187	42.46188593	1.856980246	Up	2.97E-11	2.05E-09	"similar to UniRef100_Q7G8Q1 Cluster: Class III chitinase; n=3; Oryza sativa|Rep: Class III chitinase - Oryza sativa (Rice), partial (48%)"	GO:0005634//nucleus;GO:0000786//nucleosome	GO:0003677//DNA binding	GO:0006334//nucleosome assembly;GO:0007283//spermatogenesis;GO:0007076//mitotic chromosome condensation
TC436610	740	12	43	4.561979105	16.5124652	1.855823777	Up	1.82E-05	0.000356786	"similar to UniRef100_Q0IXT3 Cluster: Os10g0400900 protein; n=2; Oryza sativa Japonica Group|Rep: Os10g0400900 protein - Oryza sativa subsp. japonica (Rice), partial (13%)"	-	-	-
TC413854	1168	12	43	2.890294981	10.4616646	1.855823777	Up	1.82E-05	0.000357096	"similar to UniRef100_Q9FUN0 Cluster: Homocysteine S-methyltransferase 1; n=1; Zea mays|Rep: Homocysteine S-methyltransferase 1 - Zea mays (Maize), partial (84%)"	GO:0005575//cellular_component	GO:0008898//homocysteine S-methyltransferase activity	GO:0009086//methionine biosynthetic process
TC431734	632	12	43	5.341557813	19.33421559	1.855823777	Up	1.82E-05	0.000356848	"similar to UniRef100_Q6Z6R6 Cluster: C2 domain-containing protein-like; n=1; Oryza sativa Japonica Group|Rep: C2 domain-containing protein-like - Oryza sativa subsp. japonica (Rice), partial (24%)"	-	-	-
CA691990	494	12	43	6.833733882	24.73527176	1.855823777	Up	1.82E-05	0.000356972	-	-	-	-
CJ659445	770	24	86	8.768479319	31.7382448	1.855823777	Up	1.31E-09	6.79E-08	"similar to UniRef100_Q84XG3 Cluster: SET domain protein SDG117; n=1; Zea mays|Rep: SET domain protein SDG117 - Zea mays (Maize), partial (10%)"	-	-	-
CA729184	604	12	43	5.589179698	20.23050372	1.855823777	Up	1.82E-05	0.000357034	"weakly similar to UniRef100_Q7T9Y7 Cluster: Odv-e66; n=1; Adoxophyes orana granulovirus|Rep: Odv-e66 - Adoxophyes orana granulovirus (AoGV), partial (7%)"	-	-	-
CJ784480	536	24	86	12.59650947	45.59412033	1.855823777	Up	1.31E-09	6.79E-08	"weakly similar to UniRef100_A9RLX1 Cluster: Predicted protein; n=1; Physcomitrella patens subsp. patens|Rep: Predicted protein - Physcomitrella patens subsp. patens, partial (4%)"	-	-	-
BQ239662	696	12	43	4.850380083	17.55635668	1.855823777	Up	1.82E-05	0.000357158	"homologue to UniRef100_Q9FS08 Cluster: UV-damaged DNA binding protein; n=1; Oryza sativa Japonica Group|Rep: UV-damaged DNA binding protein - Oryza sativa subsp. japonica (Rice), partial (18%)"	-	-	-
CJ783546	622	12	43	5.427434948	19.64505506	1.855823777	Up	1.82E-05	0.00035691	"similar to UniRef100_Q336U8 Cluster: TPR Domain containing protein, expressed; n=1; Oryza sativa Japonica Group|Rep: TPR Domain containing protein, expressed - Oryza sativa subsp. japonica (Rice), partial (17%)"	-	-	-
TC371357	956	31	111	9.122367562	32.99440235	1.854741079	Up	7.41E-12	5.66E-10	"UniRef100_Q8LGN5 Cluster: Glutathione-S-transferase 19E50; n=1; Triticum aestivum|Rep: Glutathione-S-transferase 19E50 - Triticum aestivum (Wheat), complete"	GO:0016023//cytoplasmic membrane-bounded vesicle	-	-
TC393416	2338	279	999	33.57093691	121.4216586	1.854741079	Up	0	0	"similar to UniRef100_Q0DLN4 Cluster: Os03g0854800 protein; n=1; Oryza sativa Japonica Group|Rep: Os03g0854800 protein - Oryza sativa subsp. japonica (Rice), partial (83%)"	-	-	-
TC371600	1042	246	880	66.41576106	239.988335	1.853366731	Up	2.75E-13	2.84E-11	"similar to UniRef100_Q8LGS9 Cluster: Glutathione-S-transferase 2; n=1; Aegilops tauschii|Rep: Glutathione-S-transferase 2 - Aegilops tauschii (Tausch's goatgrass) (Aegilops squarrosa), complete"	GO:0005737//cytoplasm	GO:0004364//glutathione transferase activity	-
TC386241	814	33	118	11.40494776	41.19388782	1.852770453	Up	2.00E-12	1.66E-10	"homologue to UniRef100_Q6PT62 Cluster: Mlo3; n=1; Hordeum vulgare subsp. vulgare|Rep: Mlo3 - Hordeum vulgare var. distichum (Two-rowed barley), partial (43%)"	-	-	-
CK209362	1057	14	50	3.726119799	13.44219517	1.851022791	Up	3.85E-06	9.34E-05	-	-	-	-
CJ800637	594	14	50	6.630485905	23.91986581	1.851022791	Up	3.85E-06	9.34E-05	-	-	-	-
TC449064	959	42	150	12.3206735	44.44755044	1.851022791	Up	1.14E-13	1.36E-11	"similar to UniRef100_A4GXC8 Cluster: Sugar transporter protein; n=1; Ananas comosus|Rep: Sugar transporter protein - Ananas comosus (Pineapple), partial (53%)"	GO:0016020//membrane	-	-
TC461705	894	21	75	6.608235952	23.8395978	1.851022791	Up	1.48E-08	6.27E-07	"similar to UniRef100_Q7S2P1 Cluster: Fructose-2,6-bisphosphatase; n=1; Neurospora crassa|Rep: Fructose-2,6-bisphosphatase - Neurospora crassa, partial (30%)"	-	-	-
TC443337	625	14	50	6.301613804	22.73344046	1.851022791	Up	3.85E-06	9.34E-05	-	-	-	-
TC387740	1328	30	107	6.355166675	22.89606673	1.849097914	Up	1.69E-11	1.22E-09	"weakly similar to UniRef100_Q93GZ5 Cluster: Non-ribosomal peptide synthetase; n=1; Streptomyces avermitilis|Rep: Non-ribosomal peptide synthetase - Streptomyces avermitilis, partial (3%)"	-	-	-
TC448275	1142	153	545	37.69025644	135.6143285	1.8472461	Up	0	0	"homologue to UniRef100_P31922 Cluster: Sucrose synthase 1; n=1; Hordeum vulgare|Rep: Sucrose synthase 1 - Hordeum vulgare (Barley), partial (24%)"	-	-	-
TC438093	708	18	64	7.152255377	25.68750335	1.844596522	Up	1.78E-07	6.00E-06	"similar to UniRef100_A0HCM3 Cluster: Membrane protein-like; n=1; Comamonas testosteroni KF-1|Rep: Membrane protein-like - Comamonas testosteroni KF-1, partial (15%)"	-	-	-
DR739303	1131	51	181	12.68560945	45.47693108	1.841942068	Up	1.58E-14	2.38E-12	"homologue to UniRef100_Q5GMP4 Cluster: Peroxidase precursor; n=1; Triticum aestivum|Rep: Peroxidase precursor - Triticum aestivum (Wheat), partial (93%)"	GO:0016023//cytoplasmic membrane-bounded vesicle	GO:0004601//peroxidase activity	-
CK208107	1130	11	39	2.73853318	9.807568342	1.840492124	Up	5.00E-05	0.000854182	"weakly similar to UniRef100_Q6H644 Cluster: Pentatricopeptide (PPR) repeat-containing protein-like; n=1; Oryza sativa Japonica Group|Rep: Pentatricopeptide (PPR) repeat-containing protein-like - Oryza sativa subsp. japonica (Rice), partial (28%)"	-	-	-
TC401824	1135	11	39	2.726469157	9.764363195	1.840492124	Up	5.00E-05	0.00085444	"similar to UniRef100_Q689G6 Cluster: Two-component response regulator-like PRR95; n=2; Oryza sativa Japonica Group|Rep: Two-component response regulator-like PRR95 - Oryza sativa subsp. japonica (Rice), partial (36%)"	-	-	-
TC447813	604	11	39	5.123414723	18.3485964	1.840492124	Up	5.00E-05	0.000854311	-	-	-	-
TC430327	483	11	39	6.406920275	22.94524271	1.840492124	Up	5.00E-05	0.000853795	"similar to UniRef100_UPI0000F329A5 Cluster: Prostaglandin E2 receptor EP1; n=1; Bos taurus|Rep: Prostaglandin E2 receptor EP1 - Bos Taurus, partial (7%)"	-	-	-
CK208041	1123	11	39	2.755603289	9.868701894	1.840492124	Up	5.00E-05	0.000854053	"weakly similar to UniRef100_A7NXG8 Cluster: Chromosome chr5 scaffold_2, whole genome shotgun sequence; n=1; Vitis vinifera|Rep: Chromosome chr5 scaffold_2, whole genome shotgun sequence - Vitis vinifera (Grape), partial (25%)"	-	-	-
DR739299	1107	11	39	2.79543134	10.01133896	1.840492124	Up	5.00E-05	0.000853924	"homologue to UniRef100_O04876 Cluster: Phenylalanine ammonia-lyase; n=1; Hordeum vulgare|Rep: Phenylalanine ammonia-lyase - Hordeum vulgare (Barley), partial (45%)"	-	-	-
CJ690510	687	22	78	9.00885733	32.26361638	1.840492124	Up	8.55E-09	3.78E-07	-	-	-	-
CA695289	667	127	450	53.565067	191.7175451	1.839618028	Up	7.70E-14	9.88E-12	"similar to UniRef100_Q852M1 Cluster: Probable aldehyde oxidase 2; n=3; Oryza sativa Japonica Group|Rep: Probable aldehyde oxidase 2 - Oryza sativa subsp. japonica (Rice), partial (10%)"	-	-	-
TC388505	1100	24	85	6.137935523	21.95843681	1.838949959	Up	1.90E-09	9.59E-08	"homologue to UniRef100_Q9M4C7 Cluster: Allene oxide synthase; n=1; Hordeum vulgare|Rep: Allene oxide synthase - Hordeum vulgare (Barley), partial (64%)"	-	-	-
TC405087	1120	13	46	3.265345163	11.67118595	1.837643761	Up	1.05E-05	0.000222274	"similar to UniRef100_Q0JKL0 Cluster: Os01g0666800 protein; n=1; Oryza sativa Japonica Group|Rep: Os01g0666800 protein - Oryza sativa subsp. japonica (Rice), partial (25%)"	-	-	-
DR734506	722	13	46	5.065355378	18.1048868	1.837643761	Up	1.05E-05	0.000222442	"weakly similar to UniRef100_A7NX35 Cluster: Chromosome chr5 scaffold_2, whole genome shotgun sequence; n=1; Vitis vinifera|Rep: Chromosome chr5 scaffold_2, whole genome shotgun sequence - Vitis vinifera (Grape), partial (21%)"	-	-	-
TC440324	687	13	46	5.323415695	19.02726094	1.837643761	Up	1.05E-05	0.000222316	"UniRef100_Q15G97 Cluster: Fibroin 2; n=1; Deinopis spinosa|Rep: Fibroin 2 - Deinopis spinosa, partial (3%)"	-	-	-
BQ609093	820	13	46	4.459983637	15.94113203	1.837643761	Up	1.05E-05	0.0002224	-	-	-	-
TC386848	750	13	46	4.876248777	17.42897102	1.837643761	Up	1.05E-05	0.000222358	"weakly similar to UniRef100_Q0DYS2 Cluster: Os02g0671800 protein; n=1; Oryza sativa Japonica Group|Rep: Os02g0671800 protein - Oryza sativa subsp. japonica (Rice), partial (14%)"	-	-	-
CA600984	542	131	463	67.99481157	242.7486839	1.835966905	Up	7.86E-14	1.00E-11	"homologue to UniRef100_P37833 Cluster: Aspartate aminotransferase, cytoplasmic; n=5; Magnoliophyta|Rep: Aspartate aminotransferase, cytoplasmic - Oryza sativa subsp. japonica (Rice), partial (31%)"	-	-	-
TC460293	1225	30	106	6.889519465	24.58923152	1.835551382	Up	2.29E-11	1.61E-09	"similar to UniRef100_Q4VSM2 Cluster: Universal stress protein; n=1; Hordeum vulgare subsp. vulgare|Rep: Universal stress protein - Hordeum vulgare var. distichum (Two-rowed barley), partial (27%)"	-	-	-
TC410591	669	15	53	6.307669166	22.51256249	1.835551382	Up	2.22E-06	5.77E-05	"UniRef100_Q6Q625 Cluster: Root hair defective 3 GTP-binding protein; n=1; Triticum aestivum|Rep: Root hair defective 3 GTP-binding protein - Triticum aestivum (Wheat), partial (22%)"	-	-	-
TC458294	988	30	106	8.542167353	30.48766054	1.835551382	Up	2.29E-11	1.61E-09	"homologue to UniRef100_Q6EP85 Cluster: Membrane protein-like; n=1; Oryza sativa Japonica Group|Rep: Membrane protein-like - Oryza sativa subsp. japonica (Rice), partial (39%)"	-	-	-
CV759903	875	17	60	5.465685442	19.48580611	1.833949278	Up	4.75E-07	1.45E-05	"similar to UniRef100_A0RZB4 Cluster: Shadow of prion protein; n=1; Bos taurus|Rep: Shadow of prion protein - Bos taurus (Bovine), partial (19%)"	-	-	-
DR733463	739	17	60	6.471549069	23.07182726	1.833949278	Up	4.75E-07	1.45E-05	"similar to UniRef100_O81526 Cluster: NBS-LRR type disease resistance protein O1; n=1; Avena sativa|Rep: NBS-LRR type disease resistance protein O1 - Avena sativa (Oat), partial (49%)"	-	-	-
TC407325	1116	17	60	4.28537165	15.27784977	1.833949278	Up	4.75E-07	1.45E-05	-	-	-	-
CA599620	550	19	67	9.718397912	34.6168298	1.8326832	Up	1.03E-07	3.65E-06	"similar to UniRef100_A7PCH1 Cluster: Chromosome chr2 scaffold_11, whole genome shotgun sequence; n=1; Vitis vinifera|Rep: Chromosome chr2 scaffold_11, whole genome shotgun sequence - Vitis vinifera (Grape), partial (6%)"	-	-	-
BG263159	551	19	67	9.700760166	34.55400434	1.8326832	Up	1.03E-07	3.65E-06	"similar to UniRef100_Q8GU53 Cluster: SMC5 protein; n=1; Oryza sativa|Rep: SMC5 protein - Oryza sativa (Rice), partial (14%)"	GO:0005739//mitochondrion	-	-
CA704535	445	19	67	12.01150304	42.78484582	1.8326832	Up	1.03E-07	3.65E-06	"weakly similar to UniRef100_A7HA47 Cluster: LigA; n=1; Anaeromyxobacter sp. Fw109-5|Rep: LigA - Anaeromyxobacter sp. (strain Fw109-5), partial (6%)"	-	-	-
TC404384	638	21	74	9.259816522	32.95992544	1.831657466	Up	2.24E-08	9.15E-07	"similar to UniRef100_Q0JA42 Cluster: Os04g0616700 protein; n=1; Oryza sativa Japonica Group|Rep: Os04g0616700 protein - Oryza sativa subsp. japonica (Rice), partial (20%)"	-	-	-
TC434396	1357	448	1578	92.87566402	330.4473936	1.831048091	Up	0	0	"similar to UniRef100_Q8S412 Cluster: Cinnamyl alcohol dehydrogenase; n=1; Lolium perenne|Rep: Cinnamyl alcohol dehydrogenase - Lolium perenne (Perennial ryegrass), partial (79%)"	GO:0005575//cellular_component;GO:0009536//plastid;GO:0005739//mitochondrion	GO:0018456//aryl-alcohol dehydrogenase activity;GO:0045551//cinnamyl-alcohol dehydrogenase activity	GO:0009626//plant-type hypersensitive response;GO:0009809//lignin biosynthetic process;GO:0009617//response to bacterium
TC393437	1458	94	331	18.13736091	64.51276401	1.830620078	Up	0	0	-	GO:0009536//plastid	-	-
TC400461	596	25	88	11.80042134	41.95769213	1.830096952	Up	1.10E-09	5.77E-08	-	-	-	-
TC381497	1318	33	116	7.043723429	25.0102342	1.828108399	Up	3.24E-12	2.61E-10	"similar to UniRef100_Q6J0P5 Cluster: Multidrug-resistance associated protein 3; n=1; Zea mays|Rep: Multidrug-resistance associated protein 3 - Zea mays (Maize), partial (26%)"	-	-	-
BM134506	543	24	84	12.43412353	43.95969151	1.821876445	Up	2.84E-09	1.39E-07	"similar to UniRef100_Q6H7C9 Cluster: Short-chain dehydrogenase/reductase protein-like; n=1; Oryza sativa Japonica Group|Rep: Short-chain dehydrogenase/reductase protein-like - Oryza sativa subsp. japonica (Rice), partial (26%)"	-	-	-
TC409318	787	84	294	30.02674938	106.15679	1.821876445	Up	0	0	"weakly similar to UniRef100_Q8H6Q7 Cluster: CTV.22; n=1; Poncirus trifoliata|Rep: CTV.22 - Poncirus trifoliata (Hardy orange), partial (9%)"	-	-	-
TC407990	539	14	49	7.307066099	25.83345507	1.821876445	Up	6.02E-06	0.000138123	"similar to UniRef100_Q9S8M0 Cluster: Chitin-binding lectin 1 precursor; n=1; Solanum tuberosum|Rep: Chitin-binding lectin 1 precursor - Solanum tuberosum (Potato), partial (8%)"	-	-	-
CJ668831	852	18	63	5.943423482	21.01242296	1.821876445	Up	2.74E-07	8.88E-06	-	-	-	-
TC450045	929	34	119	10.29596289	36.4004227	1.821876445	Up	1.90E-12	1.58E-10	"weakly similar to UniRef100_Q4SEV7 Cluster: Chromosome undetermined SCAF14611, whole genome shotgun sequence; n=1; Tetraodon nigroviridis|Rep: Chromosome undetermined SCAF14611, whole genome shotgun sequence - Tetraodon nigroviridis (Green puffer), partial (4%)"	-	-	-
TC426283	1173	14	49	3.357637364	11.87061576	1.821876445	Up	6.02E-06	0.000138067	"similar to UniRef100_A1IIT5 Cluster: RNA helicase; n=1; Neobenedenia girellae|Rep: RNA helicase - Neobenedenia girellae, partial (4%)"	-	-	-
CA682546	607	12	42	5.561556075	19.66236614	1.821876445	Up	2.87E-05	0.000530771	"similar to UniRef100_A7NU84 Cluster: Chromosome chr18 scaffold_1, whole genome shotgun sequence; n=1; Vitis vinifera|Rep: Chromosome chr18 scaffold_1, whole genome shotgun sequence - Vitis vinifera (Grape), partial (6%)"	-	-	-
TC427693	746	12	42	4.525287584	15.99873491	1.821876445	Up	2.87E-05	0.000530945	-	-	-	-
TC369072	1197	44	154	10.34099413	36.55962648	1.821876445	Up	8.17E-14	1.04E-11	"homologue to UniRef100_Q6PT62 Cluster: Mlo3; n=1; Hordeum vulgare subsp. vulgare|Rep: Mlo3 - Hordeum vulgare var. distichum (Two-rowed barley), partial (65%)"	GO:0016020//membrane;GO:0016023//cytoplasmic membrane-bounded vesicle	-	-
TC454241	803	14	49	4.904742998	17.34026436	1.821876445	Up	6.02E-06	0.000138095	"similar to UniRef100_Q0IU58 Cluster: Os11g0183800 protein; n=1; Oryza sativa Japonica Group|Rep: Os11g0183800 protein - Oryza sativa subsp. japonica (Rice), partial (12%)"	-	-	-
TC384357	1115	12	42	3.0276812	10.70408632	1.821876445	Up	2.87E-05	0.000530858	"similar to UniRef100_Q5U1F8 Cluster: Class III peroxidase 135 precursor; n=1; Oryza sativa Japonica Group|Rep: Class III peroxidase 135 precursor - Oryza sativa subsp. japonica (Rice), partial (61%)"	GO:0009536//plastid;GO:0016023//cytoplasmic membrane-bounded vesicle	GO:0004601//peroxidase activity	-
TC375834	7535	407	1422	15.19549731	53.62798995	1.819342289	Up	0	0	"UniRef100_O48959 Cluster: Acetyl-coenzyme A carboxylase; n=28; Poaceae|Rep: Acetyl-coenzyme A carboxylase - Triticum aestivum (Wheat), complete"	GO:0009536//plastid;GO:0009343//biotin carboxylase complex	GO:0003989//acetyl-CoA carboxylase activity;GO:0004075//biotin carboxylase activity;GO:0005524//ATP binding;GO:0016874//ligase activity	GO:0008152//metabolic process;GO:0048364//root development;GO:0009933//meristem structural organization;GO:0009735//response to cytokinin stimulus;GO:0048367//shoot development;GO:0009793//embryo development ending in seed dormancy
CK210056	1039	61	213	16.51650119	58.2558087	1.818493806	Up	4.86E-14	6.68E-12	"similar to UniRef100_A8MRA1 Cluster: Uncharacterized protein At1g11850.3; n=1; Arabidopsis thaliana|Rep: Uncharacterized protein At1g11850.3 - Arabidopsis thaliana (Mouse-ear cress), partial (36%)"	-	-	-
TC414142	1059	53	185	14.07938468	49.64219176	1.817982529	Up	5.11E-14	6.94E-12	-	-	-	-
TC397638	604	105	366	48.90532236	172.1945201	1.815975844	Up	0	0	-	-	-	-
TC399986	842	132	460	44.10274337	155.2461789	1.815617455	Up	1.16E-13	1.38E-11	"similar to UniRef100_Q9M578 Cluster: XIG; n=3; Oryza sativa|Rep: XIG - Oryza sativa (Rice), complete"	GO:0009536//plastid	-	-
TC424629	684	23	80	9.459659402	33.23602407	1.812887662	Up	7.47E-09	3.34E-07	-	-	-	-
BE425255	543	23	80	11.91603505	41.86637286	1.812887662	Up	7.47E-09	3.34E-07	-	-	-	-
TC408229	970	103	358	29.87234084	104.8785011	1.811836773	Up	0	0	-	GO:0005634//nucleus;GO:0000786//nucleosome	GO:0003677//DNA binding	GO:0006334//nucleosome assembly;GO:0007283//spermatogenesis;GO:0007076//mitotic chromosome condensation
TC428778	542	122	424	63.3234123	222.3011706	1.81170464	Up	5.35E-14	7.15E-12	"weakly similar to UniRef100_Q5U1N1 Cluster: Class III peroxidase 62 precursor; n=1; Oryza sativa Japonica Group|Rep: Class III peroxidase 62 precursor - Oryza sativa subsp. japonica (Rice), partial (35%)"	-	-	-
CA500513	710	19	66	7.528336411	26.41561744	1.810988129	Up	1.58E-07	5.41E-06	"similar to UniRef100_Q8S3I9 Cluster: D1 protease precursor; n=1; Triticum aestivum|Rep: D1 protease precursor - Triticum aestivum (Wheat), partial (8%)"	-	-	-
CJ679391	614	15	52	6.872688391	24.06634577	1.808070646	Up	3.47E-06	8.54E-05	"similar to UniRef100_Q2JT40 Cluster: TonB family protein; n=1; Synechococcus sp. JA-3-3Ab|Rep: TonB family protein - Synechococcus sp. (strain JA-3-3Ab) (Cyanobacteria bacteriumYellowstone A-Prime), partial (4%)"	-	-	-
TC406777	1119	15	52	3.771072987	13.20530501	1.808070646	Up	3.47E-06	8.54E-05	"similar to UniRef100_Q651K8 Cluster: Proline-rich spliceosome-associated protein-like; n=1; Oryza sativa Japonica Group|Rep: Proline-rich spliceosome-associated protein-like - Oryza sativa subsp. japonica (Rice), partial (27%)"	-	-	-
BE515675	277	15	52	15.23404575	53.34561842	1.808070646	Up	3.47E-06	8.54E-05	"similar to UniRef100_Q94IV0 Cluster: Exportin 1b; n=1; Arabidopsis thaliana|Rep: Exportin 1b - Arabidopsis thaliana (Mouse-ear cress), partial (8%)"	-	-	-
CA500690	643	28	97	12.25041564	42.86826837	1.807079443	Up	2.10E-10	1.26E-08	"similar to UniRef100_A7P3E9 Cluster: Chromosome chr1 scaffold_5, whole genome shotgun sequence; n=1; Vitis vinifera|Rep: Chromosome chr1 scaffold_5, whole genome shotgun sequence - Vitis vinifera (Grape), partial (34%)"	GO:0005739//mitochondrion	-	-
TC380477	974	13	45	3.754811686	13.12891197	1.805934901	Up	1.64E-05	0.000330715	"similar to UniRef100_Q0DSM5 Cluster: Os03g0299600 protein; n=3; Oryza sativa|Rep: Os03g0299600 protein - Oryza sativa subsp. japonica (Rice), partial (55%)"	-	-	-
TC378252	942	13	45	3.882363676	13.57490474	1.805934901	Up	1.64E-05	0.000330597	"similar to UniRef100_A7P2L2 Cluster: Chromosome chr1 scaffold_5, whole genome shotgun sequence; n=1; Vitis vinifera|Rep: Chromosome chr1 scaffold_5, whole genome shotgun sequence - Vitis vinifera (Grape), partial (11%)"	-	-	-
CJ660508	791	26	90	9.246995152	32.33264289	1.805934901	Up	9.48E-10	5.09E-08	"weakly similar to UniRef100_Q0DHR5 Cluster: Os05g0447500 protein; n=1; Oryza sativa Japonica Group|Rep: Os05g0447500 protein - Oryza sativa subsp. japonica (Rice), partial (10%)"	-	-	-
CJ681314	831	13	45	4.400946549	15.38815916	1.805934901	Up	1.64E-05	0.000330656	"similar to UniRef100_A7PEV3 Cluster: Chromosome chr11 scaffold_13, whole genome shotgun sequence; n=1; Vitis vinifera|Rep: Chromosome chr11 scaffold_13, whole genome shotgun sequence - Vitis vinifera (Grape), partial (10%)"	-	-	-
TC395914	1019	24	83	6.625838151	23.1461673	1.804598454	Up	4.32E-09	2.03E-07	"similar to UniRef100_Q9XF09 Cluster: Purple acid phosphatase; n=1; Anchusa officinalis|Rep: Purple acid phosphatase - Anchusa officinalis (Alkanet) (Common bugloss), partial (50%)"	GO:0005739//mitochondrion;GO:0016023//cytoplasmic membrane-bounded vesicle	-	-
CD895034	700	24	83	9.645327251	33.6942064	1.804598454	Up	4.32E-09	2.03E-07	"homologue to UniRef100_Q9FQL7 Cluster: Kinesin-like calmodulin binding protein; n=1; Zea mays|Rep: Kinesin-like calmodulin binding protein - Zea mays (Maize), partial (19%)"	-	-	-
TC376630	1157	24	83	5.835548034	20.3854317	1.804598454	Up	4.32E-09	2.03E-07	"homologue to UniRef100_Q0GR11 Cluster: Germin-like protein 1a; n=1; Hordeum vulgare subsp. vulgare|Rep: Germin-like protein 1a - Hordeum vulgare var. distichum (Two-rowed barley), complete"	GO:0016023//cytoplasmic membrane-bounded vesicle	-	-
TC409855	621	688	2377	311.6740207	1087.709098	1.803182957	Up	0	0	"weakly similar to UniRef100_Q2R1S5 Cluster: Expressed protein; n=1; Oryza sativa Japonica Group|Rep: Expressed protein - Oryza sativa subsp. japonica (Rice), partial (69%)"	GO:0009536//plastid	-	-
TC459544	1336	53	183	11.16023082	38.92421038	1.802300907	Up	5.11E-14	6.93E-12	"similar to UniRef100_A7P2X0 Cluster: Chromosome chr1 scaffold_5, whole genome shotgun sequence; n=2; Vitis vinifera|Rep: Chromosome chr1 scaffold_5, whole genome shotgun sequence - Vitis vinifera (Grape), partial (17%)"	-	-	-
TC410957	1506	20	69	3.736016531	13.01964967	1.801117885	Up	9.14E-08	3.29E-06	-	-	-	-
TC406986	1074	20	69	5.238771784	18.25660373	1.801117885	Up	9.14E-08	3.29E-06	-	GO:0016023//cytoplasmic membrane-bounded vesicle	-	-
TC427203	601	29	100	13.57460782	47.28253008	1.800396718	Up	1.21E-10	7.58E-09	-	-	-	-
BQ161634	471	18	62	10.75116095	37.40640416	1.798792832	Up	4.25E-07	1.32E-05	"weakly similar to UniRef100_A7PQQ4 Cluster: Chromosome chr6 scaffold_25, whole genome shotgun sequence; n=1; Vitis vinifera|Rep: Chromosome chr6 scaffold_25, whole genome shotgun sequence - Vitis vinifera (Grape), partial (13%)"	-	-	-
TC395090	3071	27	93	2.473362165	8.605543647	1.798792832	Up	5.48E-10	3.04E-08	"UniRef100_Q0Q5D6 Cluster: Receptor kinase 1; n=1; Triticum aestivum|Rep: Receptor kinase 1 - Triticum aestivum (Wheat), complete"	GO:0016023//cytoplasmic membrane-bounded vesicle	GO:0004713//protein tyrosine kinase activity;GO:0004674//protein serine/threonine kinase activity;GO:0005524//ATP binding	GO:0006468//protein amino acid phosphorylation
TC403924	1159	25	86	6.068206316	21.08580544	1.796930088	Up	2.50E-09	1.23E-07	"similar to UniRef100_Q6EU10 Cluster: Probable N6-adenosine-methyltransferase MT-A70-like; n=1; Oryza sativa Japonica Group|Rep: Probable N6-adenosine-methyltransferase MT-A70-like - Oryza sativa subsp. japonica (Rice), partial (30%)"	-	-	-
TC394851	1177	25	86	5.97540452	20.76333772	1.796930088	Up	2.50E-09	1.23E-07	"similar to UniRef100_Q0DXR0 Cluster: Os02g0738900 protein; n=3; Oryza sativa|Rep: Os02g0738900 protein - Oryza sativa subsp. japonica (Rice), partial (30%)"	-	-	-
TC409428	1460	16	55	3.082981313	10.70495912	1.795881237	Up	1.99E-06	5.24E-05	-	-	-	-
TC373204	1206	16	55	3.732299102	12.95956909	1.795881237	Up	1.99E-06	5.24E-05	"homologue to UniRef100_Q8LRM8 Cluster: Translationally-controlled tumor protein homolog; n=1; Triticum aestivum|Rep: Translationally-controlled tumor protein homolog - Triticum aestivum (Wheat), complete"	GO:0005737//cytoplasm	-	GO:0008150//biological_process
CK208985	1083	16	55	4.156189028	14.4314315	1.795881237	Up	1.99E-06	5.24E-05	"similar to UniRef100_A9TFL5 Cluster: Predicted protein; n=1; Physcomitrella patens subsp. patens|Rep: Predicted protein -, partial (2%)"	-	-	-
TC391840	840	16	55	5.358515139	18.60623848	1.795881237	Up	1.99E-06	5.24E-05	-	GO:0009536//plastid	-	-
TC415582	758	16	55	5.938196197	20.61905055	1.795881237	Up	1.99E-06	5.24E-05	-	-	-	-
CJ729769	775	39	134	14.15685129	49.13356488	1.795208495	Up	2.16E-13	2.31E-11	-	-	-	-
CJ864095	302	23	79	21.42518884	74.33533927	1.794740315	Up	1.14E-08	4.94E-07	"similar to UniRef100_Q8GZT6 Cluster: Chitinase; n=2; Oryza sativa|Rep: Chitinase - Oryza sativa (Rice), partial (35%)"	-	-	-
TC414039	985	63	216	17.99318662	62.31501447	1.792129102	Up	0	0	"homologue to UniRef100_A7P0Q1 Cluster: Chromosome chr19 scaffold_4, whole genome shotgun sequence; n=1; Vitis vinifera|Rep: Chromosome chr19 scaffold_4, whole genome shotgun sequence - Vitis vinifera (Grape), partial (30%)"	-	-	-
CJ802811	222	14	48	17.74102985	61.44173099	1.792129102	Up	9.44E-06	0.000203549	"similar to UniRef100_Q1T762 Cluster: High-affinity potassium transporter; n=1; Phragmites australis|Rep: High-affinity potassium transporter - Phragmites australis (Common reed), partial (11%)"	-	-	-
BE516347	509	14	48	7.737737971	26.79776872	1.792129102	Up	9.44E-06	0.000203588	"similar to UniRef100_Q10BV2 Cluster: Expressed protein; n=1; Oryza sativa Japonica Group|Rep: Expressed protein - Oryza sativa subsp. japonica (Rice), partial (4%)"	-	-	-
TC406096	1079	70	240	18.25073507	63.20697071	1.792129102	Up	0	0	"similar to UniRef100_Q0D6X6 Cluster: Os07g0421300 protein; n=1; Oryza sativa Japonica Group|Rep: Os07g0421300 protein - Oryza sativa subsp. japonica (Rice), partial (23%)"	-	-	-
TC461956	771	40	137	14.59517742	50.49418521	1.790625511	Up	1.59E-13	1.80E-11	"UniRef100_A4S9M1 Cluster: Predicted protein; n=1; Ostreococcus lucimarinus CCE9901|Rep: Predicted protein - Ostreococcus lucimarinus (strain CCE9901), partial (5%)"	-	-	-
TC422092	821	19	65	6.510497992	22.49807598	1.788961823	Up	2.45E-07	8.02E-06	"weakly similar to UniRef100_A7PE75 Cluster: Chromosome chr11 scaffold_13, whole genome shotgun sequence; n=1; Vitis vinifera|Rep: Chromosome chr11 scaffold_13, whole genome shotgun sequence - Vitis vinifera (Grape), partial (5%)"	-	-	-
TC459193	1221	19	65	4.377656717	15.12769892	1.788961823	Up	2.45E-07	8.02E-06	"similar to UniRef100_Q0DFZ4 Cluster: Os05g0561600 protein; n=1; Oryza sativa Japonica Group|Rep: Os05g0561600 protein - Oryza sativa subsp. japonica (Rice), partial (44%)"	GO:0005634//nucleus;GO:0000786//nucleosome	GO:0003677//DNA binding	GO:0006334//nucleosome assembly;GO:0007283//spermatogenesis;GO:0007076//mitotic chromosome condensation
TC458799	745	12	41	4.531361796	15.63877616	1.787111027	Up	4.51E-05	0.00078391	-	-	-	-
BE515961	601	12	41	5.617079098	19.38583733	1.787111027	Up	4.51E-05	0.000784634	"similar to UniRef100_A2YV85 Cluster: DEAD-box ATP-dependent RNA helicase 29; n=1; Oryza sativa Indica Group|Rep: DEAD-box ATP-dependent RNA helicase 29 - Oryza sativa subsp. indica (Rice), partial (24%)"	-	-	-
TC417150	1198	12	41	2.817916976	9.725282336	1.787111027	Up	4.51E-05	0.000784514	-	-	-	-
TC413083	1198	12	41	2.817916976	9.725282336	1.787111027	Up	4.51E-05	0.000784031	-	-	-	-
TC409908	636	12	41	5.30796311	18.31900666	1.787111027	Up	4.51E-05	0.000784272	"homologue to UniRef100_A0HC70 Cluster: Alpha/beta hydrolase fold; n=1; Comamonas testosteroni KF-1|Rep: Alpha/beta hydrolase fold - Comamonas testosteroni KF-1, partial (5%)"	-	-	-
TC408097	727	12	41	4.643555073	16.02598107	1.787111027	Up	4.51E-05	0.00078379	-	-	-	-
TC372402	1218	12	41	2.771645762	9.565589686	1.787111027	Up	4.51E-05	0.000783669	"homologue to UniRef100_Q2PBP1 Cluster: Mcb1 protein; n=1; Hordeum vulgare|Rep: Mcb1 protein - Hordeum vulgare (Barley), partial (93%)"	-	-	-
BE411988	756	12	41	4.465429283	15.41122783	1.787111027	Up	4.51E-05	0.000784152	"similar to UniRef100_Q2QNG8 Cluster: Expressed protein; n=1; Oryza sativa Japonica Group|Rep: Expressed protein - Oryza sativa subsp. japonica (Rice), partial (5%)"	-	-	-
CD876014	713	12	41	4.734732872	16.34065672	1.787111027	Up	4.51E-05	0.000784393	-	-	-	-
EB514888	494	60	205	34.16866941	117.92397	1.787111027	Up	0	0	-	-	-	-
TC458363	709	12	41	4.761445046	16.4328466	1.787111027	Up	4.51E-05	0.000784755	"similar to UniRef100_UPI00004D0207 Cluster: solute carrier family 5 (sodium/glucose cotransporter), member 11; n=1; Xenopus tropicalis|Rep: solute carrier family 5 (sodium/glucose cotransporter), member 11 - Xenopus tropicalis, partial (3%)"	-	-	-
BJ214159	583	34	116	16.40643143	56.54114695	1.785039677	Up	5.39E-12	4.21E-10	"homologue to UniRef100_A3B9A0 Cluster: Auxin response factor 16; n=1; Oryza sativa Japonica Group|Rep: Auxin response factor 16 - Oryza sativa subsp. japonica (Rice), partial (18%)"	-	-	-
TC449821	229	17	58	20.88416927	71.97268269	1.785039677	Up	1.15E-06	3.21E-05	-	-	-	-
BM137468	578	17	58	8.274177789	28.51512861	1.785039677	Up	1.15E-06	3.21E-05	"similar to UniRef100_Q67ZD0 Cluster: Major surface like glycoprotein; n=1; Arabidopsis thaliana|Rep: Major surface like glycoprotein - Arabidopsis thaliana (Mouse-ear cress), partial (13%)"	-	-	-
TC372020	1365	1935	6600	398.7971844	1373.999149	1.784653981	Up	6.27E-12	4.84E-10	"similar to UniRef100_Q40787 Cluster: Ras-related protein Rab7; n=1; Cenchrus ciliaris|Rep: Ras-related protein Rab7 - Cenchrus ciliaris (Buffelgrass) (Pennisetum ciliare), partial (28%)"	-	-	-
CJ695406	605	27	92	12.55486812	43.21232485	1.783195977	Up	8.36E-10	4.53E-08	"similar to UniRef100_A9RIM7 Cluster: Predicted protein; n=1; Physcomitrella patens subsp. patens|Rep: Predicted protein - Physcomitrella patens subsp. patens, partial (10%)"	-	-	-
CA731729	376	27	92	20.20131705	69.53046951	1.783195977	Up	8.36E-10	4.54E-08	"similar to UniRef100_A7PRX2 Cluster: Chromosome chr14 scaffold_27, whole genome shotgun sequence; n=1; Vitis vinifera|Rep: Chromosome chr14 scaffold_27, whole genome shotgun sequence - Vitis vinifera (Grape), partial (8%)"	-	-	-
TC435174	1138	79	269	19.52938624	67.17152334	1.782203138	Up	0	0	-	-	-	-
TC404914	600	335	1140	157.071475	539.919211	1.781322347	Up	1.28E-13	1.50E-11	-	GO:0016023//cytoplasmic membrane-bounded vesicle	-	-
TC379990	730	352	1197	135.6511778	465.9576753	1.780297342	Up	6.03E-13	5.57E-11	"weakly similar to UniRef100_Q2R1S6 Cluster: Expressed protein; n=1; Oryza sativa Japonica Group|Rep: Expressed protein - Oryza sativa subsp. japonica (Rice), partial (89%)"	GO:0009536//plastid	-	-
TC426864	713	15	51	5.91841609	20.32618274	1.78005627	Up	5.42E-06	0.000126315	-	GO:0009536//plastid	-	-
TC454366	1058	15	51	3.9884978	13.69807968	1.78005627	Up	5.42E-06	0.000126341	"weakly similar to UniRef100_Q0IZV0 Cluster: Os09g0547800 protein; n=2; Oryza sativa Japonica Group|Rep: Os09g0547800 protein - Oryza sativa subsp. japonica (Rice), partial (10%)"	-	-	-
CA733676	470	15	51	8.978363132	30.83525169	1.78005627	Up	5.42E-06	0.000126289	-	-	-	-
CD937281	704	15	51	5.994077659	20.58603451	1.78005627	Up	5.42E-06	0.000126367	"similar to UniRef100_Q8LJ11 Cluster: Glucosyltransferase-like; n=3; Oryza sativa|Rep: Glucosyltransferase-like - Oryza sativa, partial (44%)"	GO:0016023//cytoplasmic membrane-bounded vesicle	-	-
TC369899	1108	61	207	15.48794651	53.0891491	1.777271143	Up	4.86E-14	6.69E-12	"homologue to UniRef100_O48888 Cluster: ATP sulfurylase; n=1; Zea mays|Rep: ATP sulfurylase - Zea mays (Maize), partial (57%)"	GO:0005739//mitochondrion;GO:0009536//plastid;GO:0009507//chloroplast	GO:0004781//sulfate adenylyltransferase (ATP) activity	GO:0000103//sulfate assimilation
TC448609	1038	28	95	7.588648608	26.00766913	1.77702221	Up	4.84E-10	2.72E-08	"similar to UniRef100_Q0DWZ1 Cluster: Os02g0786200 protein; n=1; Oryza sativa Japonica Group|Rep: Os02g0786200 protein - Oryza sativa subsp. japonica (Rice), partial (33%)"	-	-	-
CN011456	584	23	78	11.07946409	37.95394598	1.776361786	Up	1.77E-08	7.34E-07	-	-	-	-
CD882425	762	31	105	11.44486009	39.15700867	1.774570731	Up	6.18E-11	4.04E-09	"similar to UniRef100_Q67UT5 Cluster: F-box protein-like protein; n=1; Oryza sativa Japonica Group|Rep: F-box protein-like protein - Oryza sativa subsp. japonica (Rice), partial (26%)"	GO:0005634//nucleus;GO:0000786//nucleosome	GO:0003677//DNA binding	GO:0006334//nucleosome assembly;GO:0007283//spermatogenesis;GO:0007076//mitotic chromosome condensation
CJ895355	719	26	88	10.17298076	34.77995064	1.773513424	Up	2.22E-09	1.10E-07	-	-	-	-
TC445358	716	21	71	8.25106556	28.17867097	1.77195122	Up	8.18E-08	2.98E-06	"similar to UniRef100_Q0IPP8 Cluster: Os12g0176700 protein; n=1; Oryza sativa Japonica Group|Rep: Os12g0176700 protein - Oryza sativa subsp. japonica (Rice), partial (16%)"	-	-	-
TC395764	758	29	98	10.76298061	36.73939917	1.771250372	Up	2.81E-10	1.64E-08	"homologue to UniRef100_Q10KF1 Cluster: Expressed protein; n=1; Oryza sativa Japonica Group|Rep: Expressed protein - Oryza sativa subsp. japonica (Rice), partial (14%)"	-	-	-
TC392667	897	24	81	7.527011233	25.66065604	1.769409025	Up	1.02E-08	4.45E-07	"similar to UniRef100_Q0JI81 Cluster: Os01g0818700 protein; n=1; Oryza sativa Japonica Group|Rep: Os01g0818700 protein - Oryza sativa subsp. japonica (Rice), partial (59%)"	-	-	-
TC393857	1150	51	172	12.47602112	42.50164956	1.768360936	Up	1.58E-14	2.37E-12	"weakly similar to UniRef100_Q5N7M4 Cluster: Glucosyltransferase NTGT2-like; n=1; Oryza sativa Japonica Group|Rep: Glucosyltransferase NTGT2-like - Oryza sativa subsp. japonica (Rice), partial (22%)"	-	-	-
TC401986	1089	27	91	6.974926731	23.74590315	1.767428661	Up	1.28E-09	6.68E-08	"weakly similar to UniRef100_Q9SJA4 Cluster: Probable cyclic nucleotide-gated ion channel 14; n=1; Arabidopsis thaliana|Rep: Probable cyclic nucleotide-gated ion channel 14 - Arabidopsis thaliana (Mouse-ear cress), partial (10%)"	-	-	-
TC420877	501	222	748	124.6576726	424.2668031	1.767000117	Up	0	0	"similar to UniRef100_Q5SLC2 Cluster: Probable serine/threonine-protein kinase; n=1; Thermus thermophilus HB8|Rep: Probable serine/threonine-protein kinase - Thermus thermophilus (strain HB8 / ATCC 27634 / DSM 579), partial (5%)"	GO:0016023//cytoplasmic membrane-bounded vesicle	-	-
TC429902	1594	130	438	22.94345409	78.08380586	1.76694077	Up	0	0	"similar to UniRef100_Q9LLI3 Cluster: Cellulose synthase-7; n=1; Zea mays|Rep: Cellulose synthase-7 - Zea mays (Maize), partial (39%)"	-	-	-
TC421363	674	49	165	20.45219614	69.56635157	1.766133893	Up	4.17E-14	5.81E-12	"similar to UniRef100_A7NZD9 Cluster: Chromosome chr6 scaffold_3, whole genome shotgun sequence; n=1; Vitis vinifera|Rep: Chromosome chr6 scaffold_3, whole genome shotgun sequence - Vitis vinifera (Grape), partial (29%)"	-	-	-
BJ234957	579	30	101	14.57627175	49.56989393	1.76584241	Up	1.63E-10	9.90E-09	"homologue to UniRef100_A0SQK6 Cluster: Enhancer of zeste 1; n=1; Triticum monococcum|Rep: Enhancer of zeste 1 - Triticum monococcum (Einkorn wheat) (Small spelt), partial (22%)"	-	-	-
TC459609	1270	36	121	7.97448316	27.07427457	1.763459759	Up	2.79E-12	2.26E-10	"weakly similar to UniRef100_A7PH50 Cluster: Chromosome chr17 scaffold_16, whole genome shotgun sequence; n=1; Vitis vinifera|Rep: Chromosome chr17 scaffold_16, whole genome shotgun sequence - Vitis vinifera (Grape), partial (20%)"	-	-	-
TC378324	725	192	645	74.50183808	252.8115362	1.762714373	Up	0	0	"weakly similar to UniRef100_Q02200 Cluster: Lignin-forming anionic peroxidase precursor; n=1; Nicotiana sylvestris|Rep: Lignin-forming anionic peroxidase precursor - Nicotiana sylvestris (Wood tobacco), partial (15%)"	-	-	-
TC411284	1938	92	309	13.35481327	45.30852105	1.762422595	Up	3.55E-15	5.80E-13	"homologue to UniRef100_Q9AYN5 Cluster: High-affinity potassium transporter; n=1; Phragmites australis|Rep: High-affinity potassium transporter - Phragmites australis (Common reed), partial (59%)"	GO:0016020//membrane	-	-
TC446273	407	81	272	55.98792538	189.9108049	1.762134362	Up	5.00E-14	6.85E-12	"similar to UniRef100_A8MRU3 Cluster: Uncharacterized protein At4g24220.2; n=1; Arabidopsis thaliana|Rep: Uncharacterized protein At4g24220.2 - Arabidopsis thaliana (Mouse-ear cress), partial (16%)"	-	-	-
CD937521	694	14	47	5.675084478	19.24480731	1.761755453	Up	1.48E-05	0.000301017	-	-	-	-
CJ785345	719	17	57	6.651564342	22.52792257	1.759948696	Up	1.79E-06	4.76E-05	"similar to UniRef100_A7PVP3 Cluster: Chromosome chr9 scaffold_33, whole genome shotgun sequence; n=1; Vitis vinifera|Rep: Chromosome chr9 scaffold_33, whole genome shotgun sequence - Vitis vinifera (Grape), partial (6%)"	-	-	-
TC398487	607	17	57	7.878871107	26.68463975	1.759948696	Up	1.79E-06	4.76E-05	-	-	-	-
CK201232	720	17	57	6.642326058	22.49663379	1.759948696	Up	1.79E-06	4.76E-05	-	-	-	-
CJ829751	808	20	67	6.963416951	23.56343613	1.758682619	Up	2.20E-07	7.26E-06	"similar to UniRef100_A6EJ26 Cluster: Phosphinothricin N-acetyltransferase; n=1; Pedobacter sp. BAL39|Rep: Phosphinothricin N-acetyltransferase - Pedobacter sp. BAL39, partial (8%)"	-	-	-
TC430499	766	40	134	14.6904462	49.71085219	1.758682619	Up	2.96E-13	2.97E-11	-	-	-	-
TC399936	624	26	87	11.72175187	39.61957773	1.757025301	Up	3.42E-09	1.65E-07	-	-	-	-
TC445872	1004	32	107	8.966439675	30.28483727	1.75598851	Up	5.49E-11	3.62E-09	"similar to UniRef100_Q6TQF8 Cluster: Ribosomal protein S6 kinase; n=1; Zea mays|Rep: Ribosomal protein S6 kinase - Zea mays (Maize), partial (16%)"	-	-	-
TC396529	1997	352	1176	49.58706048	167.3418001	1.75476225	Up	6.03E-13	5.57E-11	"homologue to UniRef100_Q10NY2 Cluster: Expressed protein; n=1; Oryza sativa Japonica Group|Rep: Expressed protein - Oryza sativa subsp. japonica (Rice), partial (54%)"	-	GO:0005515//protein binding	GO:0010072//primary shoot apical meristem specification
TC408869	715	74	247	29.115848	98.16712928	1.753435389	Up	8.66E-15	1.37E-12	"similar to UniRef100_Q9FQA5 Cluster: Glutathione S-transferase GST 34; n=1; Zea mays|Rep: Glutathione S-transferase GST 34 - Zea mays (Maize), partial (80%)"	-	-	-
CA501941	766	39	130	14.32318505	48.22694616	1.751487117	Up	6.28E-13	5.77E-11	"similar to UniRef100_Q0J341 Cluster: Os09g0261500 protein; n=2; Oryza sativa|Rep: Os09g0261500 protein - Oryza sativa subsp. japonica (Rice), partial (11%)"	-	-	-
TC373702	1057	27	90	7.186088184	24.1959513	1.751487117	Up	1.98E-09	9.93E-08	"similar to UniRef100_A5YT86 Cluster: Cysteine synthase; n=1; Glycine max|Rep: Cysteine synthase - Glycine max (Soybean), partial (62%)"	GO:0016023//cytoplasmic membrane-bounded vesicle;GO:0005829//cytosol;GO:0005739//mitochondrion;GO:0009536//plastid	GO:0004124//cysteine synthase activity;GO:0005515//protein binding;GO:0050017//L-3-cyanoalanine synthase activity	GO:0051410//detoxification of nitrogen compound;GO:0006535//cysteine biosynthetic process from serine;GO:0019344//cysteine biosynthetic process;GO:0019499//cyanide metabolic process
TC394720	705	15	50	5.985575422	20.15375928	1.751487117	Up	8.47E-06	0.000185482	-	-	-	-
TC458283	636	15	50	6.634953887	22.34025203	1.751487117	Up	8.47E-06	0.00018541	"homologue to UniRef100_Q84TA1 Cluster: Heat shock protein cognate 70; n=1; Oryza sativa Japonica Group|Rep: Heat shock protein cognate 70 - Oryza sativa subsp. japonica (Rice), partial (19%)"	-	-	-
CJ628751	850	15	50	4.964506673	16.71576505	1.751487117	Up	8.47E-06	0.000185374	"similar to UniRef100_Q0D9Y1 Cluster: Os06g0692700 protein; n=2; Oryza sativa Japonica Group|Rep: Os06g0692700 protein - Oryza sativa subsp. japonica (Rice), partial (27%)"	-	-	-
CA663402	513	15	50	8.225790784	27.69668673	1.751487117	Up	8.47E-06	0.000185338	"weakly similar to UniRef100_A9SHX9 Cluster: Predicted protein; n=1; Physcomitrella patens subsp. patens|Rep: Predicted protein - Physcomitrella patens subsp. patens, partial (4%)"	-	-	-
TC396485	789	15	50	5.348327848	18.0081119	1.751487117	Up	8.47E-06	0.000185302	-	-	-	-
TC425359	960	27	90	7.91218251	26.64075054	1.751487117	Up	1.98E-09	9.93E-08	"similar to UniRef100_Q0DV12 Cluster: Os03g0156800 protein; n=1; Oryza sativa Japonica Group|Rep: Os03g0156800 protein - Oryza sativa subsp. japonica (Rice), partial (16%)"	-	-	-
TC408986	927	15	50	4.552136648	15.32729265	1.751487117	Up	8.47E-06	0.000185446	"weakly similar to UniRef100_Q0JAK8 Cluster: Os04g0592300 protein; n=1; Oryza sativa Japonica Group|Rep: Os04g0592300 protein - Oryza sativa subsp. japonica (Rice), partial (28%)"	-	-	-
CJ713901	667	61	203	25.72810305	86.48591481	1.749120103	Up	4.86E-14	6.70E-12	-	-	-	-
TC427781	884	55	183	17.5030684	58.82663469	1.748861648	Up	0	0	"similar to UniRef100_Q9VVG2 Cluster: CG13731-PA; n=1; Drosophila melanogaster|Rep: CG13731-PA - Drosophila melanogaster (Fruit fly), partial (3%)"	-	-	-
CK195359	699	49	163	19.72071559	66.26521452	1.748539833	Up	4.22E-14	5.86E-12	"similar to UniRef100_Q67S70 Cluster: Amino acid ABC transporter permease protein; n=1; Symbiobacterium thermophilum|Rep: Amino acid ABC transporter permease protein - Symbiobacterium thermophilum, partial (6%)"	-	-	-
TC441507	1057	46	153	12.24296505	41.13311721	1.74834741	Up	8.15E-14	1.03E-11	"similar to UniRef100_A7R6A4 Cluster: Chromosome undetermined scaffold_1205, whole genome shotgun sequence; n=1; Vitis vinifera|Rep: Chromosome undetermined scaffold_1205, whole genome shotgun sequence - Vitis vinifera (Grape), partial (14%)"	-	-	-
CV770271	886	161	535	51.12059731	171.5912902	1.746999726	Up	0	0	"weakly similar to UniRef100_Q64EX4 Cluster: MtN19-like protein; n=1; Pisum sativum|Rep: MtN19-like protein - Pisum sativum (Garden pea), partial (20%)"	-	-	-
TC417755	692	31	103	12.60257715	42.29668295	1.74682574	Up	1.45E-10	8.92E-09	"weakly similar to UniRef100_A7QVZ7 Cluster: Chromosome chr2 scaffold_196, whole genome shotgun sequence; n=1; Vitis vinifera|Rep: Chromosome chr2 scaffold_196, whole genome shotgun sequence - Vitis vinifera (Grape), partial (17%)"	GO:0016023//cytoplasmic membrane-bounded vesicle	-	-
CA730533	632	28	93	12.4636349	41.81586161	1.746325412	Up	1.15E-09	6.01E-08	"similar to UniRef100_UPI00015057EA Cluster: binding; n=1; Arabidopsis thaliana|Rep: binding - Arabidopsis thaliana, partial (8%)"	-	-	-
TC385430	1077	19	63	4.96297015	16.62264101	1.743873933	Up	5.93E-07	1.77E-05	"weakly similar to UniRef100_Q9SH88 Cluster: Ribosome biogenesis regulatory protein homolog; n=2; Arabidopsis thaliana|Rep: Ribosome biogenesis regulatory protein homolog - Arabidopsis thaliana (Mouse-ear cress), partial (13%)"	-	-	-
TC417480	885	16	53	5.086048268	17.01797097	1.742441978	Up	4.86E-06	0.000114448	"UniRef100_Q8LRM8 Cluster: Translationally-controlled tumor protein homolog; n=1; Triticum aestivum|Rep: Translationally-controlled tumor protein homolog - Triticum aestivum (Wheat), partial (92%)"	GO:0005737//cytoplasm	-	GO:0008150//biological_process
TC461622	1057	16	53	4.258422627	14.24872688	1.742441978	Up	4.86E-06	0.000114472	"homologue to UniRef100_Q9SAU8 Cluster: HSP70; n=1; Triticum aestivum|Rep: HSP70 - Triticum aestivum (Wheat), partial (50%)"	GO:0005615//extracellular space;GO:0005829//cytosol;GO:0005739//mitochondrion;GO:0030673//axolemma;GO:0005625//soluble fraction;GO:0009986//cell surface	GO:0046982//protein heterodimerization activity;GO:0005515//protein binding;GO:0042802//identical protein binding;GO:0008046//axon guidance receptor activity	GO:0007420//brain development;GO:0035080//heat shock-mediated polytene chromosome puffing;GO:0007411//axon guidance;GO:0001656//metanephros development;GO:0006457//protein folding;GO:0009644//response to high light intensity;GO:0050772//positive regulation of axonogenesis;GO:0009408//response to heat;GO:0042542//response to hydrogen peroxide;GO:0007156//homophilic cell adhesion;GO:0001657//ureteric bud development;GO:0009615//response to virus;GO:0009617//response to bacterium
TC380590	1328	16	53	3.389422227	11.3410424	1.742441978	Up	4.86E-06	0.000114496	"similar to UniRef100_Q9FUN0 Cluster: Homocysteine S-methyltransferase 1; n=1; Zea mays|Rep: Homocysteine S-methyltransferase 1 - Zea mays (Maize), partial (97%)"	GO:0005575//cellular_component	GO:0008898//homocysteine S-methyltransferase activity	GO:0009086//methionine biosynthetic process
TC423032	903	29	96	9.034705758	30.21055211	1.741503029	Up	6.65E-10	3.66E-08	"similar to UniRef100_Q67W65 Cluster: Transcription initiation factor TFIID subunit 1; n=1; Oryza sativa Japonica Group|Rep: Transcription initiation factor TFIID subunit 1 - Oryza sativa subsp. japonica (Rice), partial (16%)"	-	-	-
CD913008	513	26	86	14.25803736	47.63830117	1.74034656	Up	5.29E-09	2.44E-07	"similar to UniRef100_A2Q391 Cluster: Villin headpiece; Gelsolin region; n=1; Medicago truncatula|Rep: Villin headpiece; Gelsolin region - Medicago truncatula (Barrel medic), partial (13%)"	-	-	-
CK197127	721	13	43	5.072380836	16.94760645	1.74034656	Up	4.04E-05	0.000712471	-	-	-	-
CV779166	731	13	43	5.002991221	16.71576505	1.74034656	Up	4.04E-05	0.00071236	"similar to UniRef100_Q6Z7V6 Cluster: F-box protein-like; n=2; Oryza sativa|Rep: F-box protein-like - Oryza sativa subsp. japonica (Rice), partial (47%)"	GO:0009536//plastid	-	-
TC446474	746	13	43	4.902394883	16.37965717	1.74034656	Up	4.04E-05	0.000712249	"homologue to UniRef100_Q0DZN8 Cluster: Os02g0608300 protein; n=2; Oryza sativa Japonica Group|Rep: Os02g0608300 protein - Oryza sativa subsp. japonica (Rice), partial (25%)"	-	-	-
TC455080	825	176	582	60.01536956	200.4676114	1.739965248	Up	0	0	"homologue to UniRef100_O48888 Cluster: ATP sulfurylase; n=1; Zea mays|Rep: ATP sulfurylase - Zea mays (Maize), partial (40%)"	-	-	-
TC443872	572	36	119	17.70558324	59.11886834	1.739414285	Up	6.34E-12	4.89E-10	"weakly similar to UniRef100_Q9FGT4 Cluster: Genomic DNA, chromosome 5, TAC clone:K21L19; n=1; Arabidopsis thaliana|Rep: Genomic DNA, chromosome 5, TAC clone:K21L19 - Arabidopsis thaliana (Mouse-ear cress), partial (11%)"	-	-	-
TC444720	1583	46	152	8.174866748	27.28587295	1.738887081	Up	8.42E-14	1.06E-11	"weakly similar to UniRef100_A7NZG1 Cluster: Chromosome chr6 scaffold_3, whole genome shotgun sequence; n=1; Vitis vinifera|Rep: Chromosome chr6 scaffold_3, whole genome shotgun sequence - Vitis vinifera (Grape), partial (31%)"	-	-	-
TC438282	921	56	185	17.10535777	57.08043548	1.738548062	Up	2.13E-14	3.15E-12	"similar to UniRef100_Q13Q63 Cluster: 6-phosphogluconate dehydrogenase, decarboxylating; n=1; Burkholderia xenovorans LB400|Rep: 6-phosphogluconate dehydrogenase, decarboxylating - Burkholderia xenovorans (strain LB400), partial (5%)"	-	-	-
TC454722	1197	20	66	4.700451877	15.66841135	1.736987548	Up	3.42E-07	1.08E-05	"similar to UniRef100_Q2Q1D4 Cluster: Hybrid type histidine kinase; n=1; Oryza sativa Indica Group|Rep: Hybrid type histidine kinase - Oryza sativa subsp. indica (Rice), partial (32%)"	-	-	-
CA730421	634	20	66	8.874512455	29.58215833	1.736987548	Up	3.42E-07	1.08E-05	"similar to UniRef100_Q2QNZ9 Cluster: Expressed protein; n=1; Oryza sativa Japonica Group|Rep: Expressed protein - Oryza sativa subsp. japonica (Rice), partial (11%)"	GO:0005634//nucleus;GO:0000786//nucleosome	GO:0003677//DNA binding	GO:0006334//nucleosome assembly;GO:0007283//spermatogenesis;GO:0007076//mitotic chromosome condensation
CK171029	1098	17	56	4.355623645	14.49308591	1.734413604	Up	2.79E-06	7.05E-05	"weakly similar to UniRef100_A7PZ88 Cluster: Chromosome chr15 scaffold_40, whole genome shotgun sequence; n=1; Vitis vinifera|Rep: Chromosome chr15 scaffold_40, whole genome shotgun sequence - Vitis vinifera (Grape), partial (27%)"	-	-	-
TC430555	1188	17	56	4.025652156	13.39512485	1.734413604	Up	2.79E-06	7.05E-05	-	GO:0016020//membrane	-	-
TC445866	756	79	260	29.39740945	97.72973745	1.733108588	Up	0	0	"weakly similar to UniRef100_Q10RB2 Cluster: Ubiquitin carboxyl-terminal hydrolase family protein, expressed; n=1; Oryza sativa Japonica Group|Rep: Ubiquitin carboxyl-terminal hydrolase family protein, expressed - Oryza sativa subsp. japonica (Rice), partial (8%)"	-	-	-
TC379965	1130	38	125	9.460387348	31.43451392	1.732378295	Up	2.22E-12	1.82E-10	"similar to UniRef100_Q49HE1 Cluster: 12-oxo-phytodienoic acid reductase; n=1; Zea mays|Rep: 12-oxo-phytodienoic acid reductase - Zea mays (Maize), partial (61%)"	GO:0005739//mitochondrion;GO:0009536//plastid	GO:0030246//carbohydrate binding;GO:0016629//12-oxophytodienoate reductase activity;GO:0016301//kinase activity	GO:0006952//defense response;GO:0006950//response to stress;GO:0009695//jasmonic acid biosynthetic process
TC402546	730	14	46	5.395217298	17.90647708	1.730728557	Up	2.31E-05	0.000439931	"similar to UniRef100_A7PNI7 Cluster: Chromosome chr1 scaffold_22, whole genome shotgun sequence; n=1; Vitis vinifera|Rep: Chromosome chr1 scaffold_22, whole genome shotgun sequence - Vitis vinifera (Grape), partial (10%)"	-	-	-
TC458399	1367	14	46	2.881132866	9.56234694	1.730728557	Up	2.31E-05	0.000440079	"weakly similar to UniRef100_A7PUH2 Cluster: Chromosome chr7 scaffold_31, whole genome shotgun sequence; n=1; Vitis vinifera|Rep: Chromosome chr7 scaffold_31, whole genome shotgun sequence - Vitis vinifera (Grape), partial (14%)"	-	-	-
CK163557	1132	28	92	6.958495808	23.09492627	1.730728557	Up	1.77E-09	8.98E-08	"similar to UniRef100_Q0JQP7 Cluster: Os01g0148000 protein; n=1; Oryza sativa Japonica Group|Rep: Os01g0148000 protein - Oryza sativa subsp. japonica (Rice), partial (14%)"	-	-	-
CK199846	692	14	46	5.691486456	18.88978073	1.730728557	Up	2.31E-05	0.000440005	-	GO:0005737//cytoplasm	GO:0004364//glutathione transferase activity	-
TC454336	754	138	453	51.48865011	170.7269319	1.729364307	Up	1.84E-13	2.03E-11	"similar to UniRef100_Q10RI4 Cluster: YT521-B-like family protein, expressed; n=1; Oryza sativa Japonica Group|Rep: YT521-B-like family protein, expressed - Oryza sativa subsp. japonica (Rice), partial (24%)"	-	-	-
TC404611	1124	32	105	8.009168536	26.5459436	1.728767041	Up	1.30E-10	8.07E-09	"weakly similar to UniRef100_Q2IMJ3 Cluster: LigA; n=1; Anaeromyxobacter dehalogenans 2CP-C|Rep: LigA - Anaeromyxobacter dehalogenans (strain 2CP-C), partial (4%)"	-	-	-
TC435431	1115	47	154	11.85841803	39.2483165	1.726719212	Up	0	0	"homologue to UniRef100_Q40077 Cluster: Seed imbibition protein; n=1; Hordeum vulgare|Rep: Seed imbibition protein - Hordeum vulgare (Barley), partial (35%)"	-	-	-
CK203037	767	41	134	15.03807541	49.64604013	1.723058709	Up	5.43E-13	5.08E-11	"homologue to emb|AJ272181.1|TAE272181 Triticum aestivum 18S rRNA gene for 18S ribosomal RNA, strain MV-15, partial (29%)"	-	-	-
TC383964	1152	15	49	3.663047459	12.08700719	1.722340772	Up	1.32E-05	0.000272782	"homologue to UniRef100_P52409 Cluster: Glucan endo-1,3-beta-glucosidase precursor  ((1->3)-beta- glucan endohydrolase) ((1->3)-beta-glucanase); n=1; Triticum aestivum|Rep: Glucan endo-1,3-beta-glucosidase precursor  ((1->3)-beta- glucan endohydrolase) ((1->3)-beta-glucanase) - Triticum aestivum (Wheat), partial (58%)"	-	-	-
TC420414	825	15	49	5.114946269	16.87785731	1.722340772	Up	1.32E-05	0.000272583	"similar to UniRef100_Q0DWZ3 Cluster: Os02g0785900 protein; n=1; Oryza sativa Japonica Group|Rep: Os02g0785900 protein - Oryza sativa subsp. japonica (Rice), partial (33%)"	-	-	-
BJ247780	622	15	49	6.784293685	22.38622554	1.722340772	Up	1.32E-05	0.000272832	"similar to UniRef100_Q7XJ26 Cluster: Iron/ascorbate-dependent oxidoreductase; n=1; Hordeum vulgare|Rep: Iron/ascorbate-dependent oxidoreductase - Hordeum vulgare (Barley), partial (51%)"	-	-	-
BJ301258	654	15	49	6.452340477	21.29087505	1.722340772	Up	1.32E-05	0.000272732	"similar to UniRef100_A5NW51 Cluster: Transcriptional regulator, TetR family; n=1; Methylobacterium sp. 4-46|Rep: Transcriptional regulator, TetR family - Methylobacterium sp. 4-46, partial (3%)"	-	-	-
TC421704	1002	15	49	4.211407857	13.89643941	1.722340772	Up	1.32E-05	0.000272632	-	GO:0005739//mitochondrion	-	-
CV778671	737	15	49	5.725686122	18.89312386	1.722340772	Up	1.32E-05	0.000272682	"homologue to UniRef100_Q4R0L1 Cluster: ChaX protein; n=1; Streptomyces chartreusis|Rep: ChaX protein - Streptomyces chartreusis, partial (8%)"	-	-	-
TC425291	835	19	62	6.401339942	21.09989983	1.72079032	Up	9.21E-07	2.63E-05	"weakly similar to UniRef100_A7R3I6 Cluster: Chromosome undetermined scaffold_527, whole genome shotgun sequence; n=1; Vitis vinifera|Rep: Chromosome undetermined scaffold_527, whole genome shotgun sequence - Vitis vinifera (Grape), partial (54%)"	-	GO:0003824//catalytic activity	GO:0006629//lipid metabolic process
CJ692089	662	19	62	8.074197661	26.61392199	1.72079032	Up	9.21E-07	2.63E-05	"similar to UniRef100_A7NWB1 Cluster: Chromosome chr5 scaffold_2, whole genome shotgun sequence; n=1; Vitis vinifera|Rep: Chromosome chr5 scaffold_2, whole genome shotgun sequence - Vitis vinifera (Grape), partial (19%)"	-	GO:0003674//molecular_function	GO:0008150//biological_process
CJ782333	502	19	62	10.64764711	35.09644693	1.72079032	Up	9.21E-07	2.64E-05	"similar to UniRef100_Q5ENY3 Cluster: Respiratory burst oxidase 2; n=2; Medicago truncatula|Rep: Respiratory burst oxidase 2 - Medicago truncatula (Barrel medic), partial (6%)"	-	-	-
TC386459	794	42	137	14.88101497	49.0315073	1.720236183	Up	3.49E-13	3.44E-11	"similar to UniRef100_A4FGY0 Cluster: Transport integral membrane protein; n=1; Saccharopolyspora erythraea NRRL 2338|Rep: Transport integral membrane protein - Saccharopolyspora erythraea (strain NRRL 23338), partial (5%)"	-	-	-
TC416271	614	69	225	31.6143666	104.1332269	1.719778258	Up	0	0	"similar to UniRef100_A7P0F7 Cluster: Chromosome chr19 scaffold_4, whole genome shotgun sequence; n=1; Vitis vinifera|Rep: Chromosome chr19 scaffold_4, whole genome shotgun sequence - Vitis vinifera (Grape), partial (23%)"	-	-	-
TC417152	837	27	88	9.074904672	29.876684	1.71906564	Up	4.73E-09	2.20E-07	"weakly similar to UniRef100_A7PW25 Cluster: Chromosome chr8 scaffold_34, whole genome shotgun sequence; n=1; Vitis vinifera|Rep: Chromosome chr8 scaffold_34, whole genome shotgun sequence - Vitis vinifera (Grape), partial (14%)"	-	-	-
TC388072	1093	31	101	7.978941802	26.25889166	1.718536696	Up	3.45E-10	1.99E-08	-	-	-	-
TC451519	967	35	114	10.18228704	33.50067494	1.718128521	Up	2.55E-11	1.78E-09	"similar to UniRef100_A7PAJ2 Cluster: Chromosome chr14 scaffold_9, whole genome shotgun sequence; n=1; Vitis vinifera|Rep: Chromosome chr14 scaffold_9, whole genome shotgun sequence - Vitis vinifera (Grape), partial (54%)"	GO:0009536//plastid	GO:0004834//tryptophan synthase activity	GO:0000162//tryptophan biosynthetic process
TC393734	721	35	114	13.65640994	44.93086361	1.718128521	Up	2.55E-11	1.78E-09	"similar to UniRef100_A7NY71 Cluster: Chromosome chr6 scaffold_3, whole genome shotgun sequence; n=1; Vitis vinifera|Rep: Chromosome chr6 scaffold_3, whole genome shotgun sequence - Vitis vinifera (Grape), partial (19%)"	-	-	-
TC374511	746	35	114	13.19875545	43.42513762	1.718128521	Up	2.55E-11	1.78E-09	-	-	-	-
CK196090	747	43	140	16.19390619	53.25772532	1.717539786	Up	2.50E-13	2.64E-11	-	-	-	-
TC455129	567	20	65	9.923176184	32.57657915	1.714961241	Up	5.30E-07	1.60E-05	-	-	-	-
CJ519005	802	20	65	7.01551234	23.03107279	1.714961241	Up	5.30E-07	1.60E-05	"similar to UniRef100_A7Q9L5 Cluster: Chromosome chr5 scaffold_67, whole genome shotgun sequence; n=1; Vitis vinifera|Rep: Chromosome chr5 scaffold_67, whole genome shotgun sequence - Vitis vinifera (Grape), partial (78%)"	-	-	-
BU099657	708	36	117	14.30451075	46.95996706	1.714961241	Up	1.48E-11	1.08E-09	"similar to UniRef100_Q5QNA6 Cluster: SCAR-like protein 2; n=1; Oryza sativa Japonica Group|Rep: SCAR-like protein 2 - Oryza sativa subsp. japonica (Rice), partial (8%)"	-	-	-
TC433893	663	33	107	14.00245472	45.86120154	1.71159439	Up	1.16E-10	7.26E-09	"weakly similar to UniRef100_A7P0Z0 Cluster: Chromosome chr19 scaffold_4, whole genome shotgun sequence; n=1; Vitis vinifera|Rep: Chromosome chr19 scaffold_4, whole genome shotgun sequence - Vitis vinifera (Grape), partial (16%)"	-	-	-
BF484091	585	33	107	15.86944868	51.97602841	1.71159439	Up	1.16E-10	7.26E-09	"homologue to UniRef100_Q10MK9 Cluster: AMP-binding enzyme family protein, expressed; n=1; Oryza sativa Japonica Group|Rep: AMP-binding enzyme family protein, expressed - Oryza sativa subsp. japonica (Rice), partial (34%)"	-	-	-
TC429033	596	33	107	15.57655617	51.0167393	1.71159439	Up	1.16E-10	7.27E-09	"similar to UniRef100_Q6WWW4 Cluster: E3 ubiquitin-protein ligase UPL3; n=1; Arabidopsis thaliana|Rep: E3 ubiquitin-protein ligase UPL3 - Arabidopsis thaliana (Mouse-ear cress), partial (5%)"	-	-	-
TC403820	600	29	94	13.59723217	44.51965424	1.71112938	Up	1.58E-09	8.11E-08	"similar to UniRef100_A7PHD1 Cluster: Chromosome chr17 scaffold_16, whole genome shotgun sequence; n=1; Vitis vinifera|Rep: Chromosome chr17 scaffold_16, whole genome shotgun sequence - Vitis vinifera (Grape), partial (3%)"	-	-	-
TC398514	1210	17	55	3.952458481	12.91672754	1.708418396	Up	4.33E-06	0.000103746	"similar to UniRef100_Q0J366 Cluster: Os09g0252100 protein; n=3; Oryza sativa|Rep: Os09g0252100 protein - Oryza sativa subsp. japonica (Rice), partial (88%)"	GO:0030672//synaptic vesicle membrane;GO:0005829//cytosol;GO:0016021//integral to membrane;GO:0005739//mitochondrion;GO:0005575//cellular_component;GO:0008021//synaptic vesicle;GO:0005625//soluble fraction;GO:0042589//zymogen granule membrane;GO:0030141//stored secretory granule;GO:0031201//SNARE complex;GO:0005743//mitochondrial inner membrane;GO:0009536//plastid	GO:0000149//SNARE binding;GO:0003674//molecular_function;GO:0005516//calmodulin binding;GO:0017075//syntaxin-1 binding;GO:0005543//phospholipid binding;GO:0017022//myosin binding;GO:0003985//acetyl-CoA C-acetyltransferase activity	GO:0006944//cellular membrane fusion;GO:0017156//calcium ion-dependent exocytosis;GO:0016079//synaptic vesicle exocytosis;GO:0017157//regulation of exocytosis;GO:0006631//fatty acid metabolic process;GO:0006696//ergosterol biosynthetic process;GO:0042158//lipoprotein biosynthetic process;GO:0008150//biological_process
TC431879	764	34	110	12.51956744	40.91424167	1.708418396	Up	6.74E-11	4.39E-09	"weakly similar to UniRef100_A2Q5C7 Cluster: Cyclin-like F-box; n=1; Medicago truncatula|Rep: Cyclin-like F-box - Medicago truncatula (Barrel medic), partial (22%)"	GO:0005634//nucleus;GO:0000786//nucleosome	GO:0003677//DNA binding	GO:0006334//nucleosome assembly;GO:0007283//spermatogenesis;GO:0007076//mitotic chromosome condensation
TC456392	1186	60	194	14.23214392	46.48279353	1.70754377	Up	0	0	"weakly similar to UniRef100_A7P958 Cluster: Chromosome chr3 scaffold_8, whole genome shotgun sequence; n=1; Vitis vinifera|Rep: Chromosome chr3 scaffold_8, whole genome shotgun sequence - Vitis vinifera (Grape), partial (11%)"	-	-	-
TC460157	938	52	168	15.59567839	50.89576223	1.706399228	Up	6.06E-14	7.96E-12	-	-	-	-
BJ279521	730	39	126	15.0295339	49.04817635	1.706399228	Up	2.99E-12	2.42E-10	"homologue to UniRef100_Q6PMT1 Cluster: Methylthioribose kinase; n=1; Oryza sativa Japonica Group|Rep: Methylthioribose kinase - Oryza sativa subsp. japonica (Rice), partial (52%)"	GO:0005575//cellular_component	GO:0046522//S-methyl-5-thioribose kinase activity	GO:0019509//L-methionine salvage from methylthioadenosine
TC436832	940	44	142	13.16826593	42.92750726	1.704837024	Up	2.04E-13	2.20E-11	"similar to UniRef100_Q8GSR6 Cluster: Glucosyltransferase; n=1; Triticum aestivum|Rep: Glucosyltransferase - Triticum aestivum (Wheat), partial (79%)"	GO:0016023//cytoplasmic membrane-bounded vesicle	-	-
TC384285	1145	22	71	5.405314398	17.62089818	1.704837024	Up	1.76E-07	5.94E-06	"weakly similar to UniRef100_A7PCL2 Cluster: Chromosome chr17 scaffold_12, whole genome shotgun sequence; n=1; Vitis vinifera|Rep: Chromosome chr17 scaffold_12, whole genome shotgun sequence - Vitis vinifera (Grape), partial (25%)"	-	-	-
CJ642405	361	31	100	24.15784872	78.71689912	1.704181403	Up	5.32E-10	2.95E-08	"similar to UniRef100_Q0JB72 Cluster: Os04g0552000 protein; n=1; Oryza sativa Japonica Group|Rep: Os04g0552000 protein - Oryza sativa subsp. japonica (Rice), partial (28%)"	-	-	-
TC396480	798	45	145	15.86402508	51.6345374	1.702577517	Up	9.10E-14	1.14E-11	"similar to UniRef100_Q0J949 Cluster: Os04g0672200 protein; n=1; Oryza sativa Japonica Group|Rep: Os04g0672200 protein - Oryza sativa subsp. japonica (Rice), partial (16%)"	-	-	-
BJ289318	645	18	58	7.850847762	25.553092	1.702577517	Up	2.49E-06	6.36E-05	"similar to UniRef100_Q0JGA4 Cluster: Os01g0934300 protein; n=1; Oryza sativa Japonica Group|Rep: Os01g0934300 protein - Oryza sativa subsp. japonica (Rice), partial (36%)"	-	-	-
GH721203	681	18	58	7.435824973	24.20226775	1.702577517	Up	2.49E-06	6.36E-05	"similar to UniRef100_Q6ZEY8 Cluster: DNA repair/transcription protein Mms19-like protein; n=1; Oryza sativa Japonica Group|Rep: DNA repair/transcription protein Mms19-like protein - Oryza sativa subsp. japonica (Rice), partial (33%)"	-	-	-
TC376888	921	45	145	13.74537678	44.7387197	1.702577517	Up	9.10E-14	1.13E-11	"UniRef100_Q8LPV6 Cluster: Pyruvate kinase; n=1; Deschampsia antarctica|Rep: Pyruvate kinase - Deschampsia antarctica (Antarctic hairgrass), partial (45%)"	-	-	-
CJ542749	646	23	74	10.01610995	32.55175299	1.700412933	Up	1.01E-07	3.61E-06	"similar to UniRef100_A6W4V7 Cluster: Diguanylate cyclase/phosphodiesterase; n=1; Kineococcus radiotolerans SRS30216|Rep: Diguanylate cyclase/phosphodiesterase - Kineococcus radiotolerans SRS30216, partial (4%)"	-	-	-
TC370931	1152	14	45	3.418844295	11.10031273	1.699019698	Up	3.59E-05	0.000643128	"similar to UniRef100_Q69QY4 Cluster: ARF GAP-like zinc finger-containing protein-like; n=1; Oryza sativa Japonica Group|Rep: ARF GAP-like zinc finger-containing protein-like - Oryza sativa subsp. japonica (Rice), partial (49%)"	-	-	-
TC395069	1292	14	45	3.048381291	9.897492462	1.699019698	Up	3.59E-05	0.000642721	"homologue to UniRef100_Q5GMP4 Cluster: Peroxidase precursor; n=1; Triticum aestivum|Rep: Peroxidase precursor - Triticum aestivum (Wheat), complete"	GO:0016023//cytoplasmic membrane-bounded vesicle	GO:0004601//peroxidase activity	-
TC460524	585	14	45	6.73249338	21.85907737	1.699019698	Up	3.59E-05	0.000642518	"similar to UniRef100_A7P6K8 Cluster: Chromosome chr9 scaffold_7, whole genome shotgun sequence; n=1; Vitis vinifera|Rep: Chromosome chr9 scaffold_7, whole genome shotgun sequence - Vitis vinifera (Grape), partial (7%)"	-	-	-
BJ245464	568	14	45	6.933994062	22.51331032	1.699019698	Up	3.59E-05	0.000642416	"UniRef100_A8NBI5 Cluster: Predicted protein; n=1; Coprinopsis cinerea okayama7#130|Rep: Predicted protein - Coprinopsis cinerea okayama7#130, partial (9%)"	-	-	-
TC388118	1332	14	45	2.956838309	9.600270466	1.699019698	Up	3.59E-05	0.000642619	"similar to UniRef100_A7PMW3 Cluster: Chromosome chr14 scaffold_21, whole genome shotgun sequence; n=1; Vitis vinifera|Rep: Chromosome chr14 scaffold_21, whole genome shotgun sequence - Vitis vinifera (Grape), partial (27%)"	-	-	-
CA678883	641	14	45	6.144319232	19.94939198	1.699019698	Up	3.59E-05	0.000642823	"similar to UniRef100_Q1EPA3 Cluster: Protein kinase family protein; n=1; Musa acuminata|Rep: Protein kinase family protein - Musa acuminata (Banana), partial (3%)"	-	-	-
TC412950	717	14	45	5.493038532	17.83481208	1.699019698	Up	3.59E-05	0.000643026	-	-	-	-
TC413495	1090	14	45	3.613310667	11.73170666	1.699019698	Up	3.59E-05	0.000642925	"similar to UniRef100_Q7F1L5 Cluster: Serine/threonine kinase receptor-like protein; n=1; Oryza sativa Japonica Group|Rep: Serine/threonine kinase receptor-like protein - Oryza sativa subsp. japonica (Rice), partial (32%)"	-	-	-
TC382866	968	24	77	6.974926731	22.60427319	1.696345563	Up	5.85E-08	2.19E-06	"similar to UniRef100_A7Q2K1 Cluster: Chromosome chr1 scaffold_46, whole genome shotgun sequence; n=1; Vitis vinifera|Rep: Chromosome chr1 scaffold_46, whole genome shotgun sequence - Vitis vinifera (Grape), partial (31%)"	-	-	-
TC435888	817	24	77	8.264050276	26.78205196	1.696345563	Up	5.85E-08	2.19E-06	"similar to UniRef100_Q10RI2 Cluster: YT521-B-like family protein, expressed; n=1; Oryza sativa Japonica Group|Rep: YT521-B-like family protein, expressed - Oryza sativa subsp. japonica (Rice), partial (29%)"	-	-	-
AL823359	591	24	77	11.42424547	37.02358113	1.696345563	Up	5.85E-08	2.19E-06	-	-	-	-
TC408198	705	29	93	11.57211248	37.48599226	1.695699339	Up	2.44E-09	1.21E-07	-	-	-	-
TC457298	636	39	125	17.25088011	55.85063007	1.694903589	Up	4.54E-12	3.58E-10	"weakly similar to UniRef100_A7QXR7 Cluster: Chromosome undetermined scaffold_229, whole genome shotgun sequence; n=1; Vitis vinifera|Rep: Chromosome undetermined scaffold_229, whole genome shotgun sequence - Vitis vinifera (Grape), partial (7%)"	-	-	-
TC407695	859	44	141	14.40997668	46.64457371	1.694641257	Up	2.71E-13	2.82E-11	-	-	-	-
TC444588	1173	20	64	4.796624805	15.50447773	1.692593428	Up	8.20E-07	2.38E-05	"similar to UniRef100_Q10F14 Cluster: Glutamine amidotransferase class-I family protein, expressed; n=3; Oryza sativa|Rep: Glutamine amidotransferase class-I family protein, expressed - Oryza sativa subsp. japonica (Rice), partial (91%)"	GO:0005739//mitochondrion	-	-
CJ639352	717	15	48	5.885398427	19.02379955	1.692593428	Up	2.05E-05	0.000397083	"weakly similar to UniRef100_A2XW69 Cluster: E3 ubiquitin-protein ligase BRE1-like 1; n=1; Oryza sativa Indica Group|Rep: E3 ubiquitin-protein ligase BRE1-like 1 - Oryza sativa subsp. indica (Rice), partial (12%)"	-	-	-
CJ707239	696	15	48	6.062975104	19.5977935	1.692593428	Up	2.05E-05	0.000396947	"similar to UniRef100_A7P3M6 Cluster: Chromosome chr1 scaffold_5, whole genome shotgun sequence; n=1; Vitis vinifera|Rep: Chromosome chr1 scaffold_5, whole genome shotgun sequence - Vitis vinifera (Grape), partial (22%)"	-	-	-
CA727263	626	15	48	6.740943566	21.78924006	1.692593428	Up	2.05E-05	0.000397015	"similar to UniRef100_Q5YLB4 Cluster: DNA gyrase subunit B, chloroplast/mitochondrial precursor; n=1; Nicotiana benthamiana|Rep: DNA gyrase subunit B, chloroplast/mitochondrial precursor - Nicotiana benthamiana, partial (12%)"	GO:0005739//mitochondrion;GO:0009536//plastid	-	-
TC385895	798	40	128	14.10135563	45.58083301	1.692593428	Up	2.67E-12	2.18E-10	"homologue to UniRef100_Q70Z43 Cluster: Translation initiation factor 3; n=2; Oryza sativa|Rep: Translation initiation factor 3 - Oryza sativa (Rice), partial (23%)"	-	-	-
TC424163	870	25	80	8.083966805	26.13039134	1.692593428	Up	3.38E-08	1.33E-06	"similar to UniRef100_Q0DGW2 Cluster: Os05g0508700 protein; n=2; Oryza sativa Japonica Group|Rep: Os05g0508700 protein - Oryza sativa subsp. japonica (Rice), partial (30%)"	-	-	-
TC401890	939	46	147	13.78148462	44.48636513	1.690631912	Up	1.41E-13	1.61E-11	-	-	-	-
TC394411	660	200	639	85.24910449	275.1262965	1.690337454	Up	0	0	"similar to UniRef100_A7Q7J2 Cluster: Chromosome undetermined scaffold_60, whole genome shotgun sequence; n=1; Vitis vinifera|Rep: Chromosome undetermined scaffold_60, whole genome shotgun sequence - Vitis vinifera (Grape), partial (17%)"	-	-	-
CJ664158	583	21	67	10.13338412	32.6573866	1.688293291	Up	4.72E-07	1.44E-05	"homologue to UniRef100_Q53PH9 Cluster: HUA enhancer 2; n=1; Oryza sativa Japonica Group|Rep: HUA enhancer 2 - Oryza sativa subsp. japonica (Rice), partial (19%)"	-	-	-
TC383147	860	80	255	26.16949254	84.259118	1.686946865	Up	0	0	"similar to UniRef100_Q6F4F4 Cluster: P450; n=1; Lolium rigidum|Rep: P450 - Lolium rigidum (Annual ryegrass), partial (38%)"	-	-	-
TC438132	796	16	51	5.654714469	18.20674409	1.686946865	Up	1.17E-05	0.000245276	"weakly similar to UniRef100_Q9M1I1 Cluster: F-box protein At3g54455/At3g54460; n=1; Arabidopsis thaliana|Rep: F-box protein At3g54455/At3g54460 - Arabidopsis thaliana (Mouse-ear cress), partial (7%)"	-	-	-
BE606933	495	16	51	9.093237812	29.27791575	1.686946865	Up	1.17E-05	0.000245322	"weakly similar to UniRef100_A6ZSM2 Cluster: Cell wall integrity and stress response component; n=1; Saccharomyces cerevisiae YJM789|Rep: Cell wall integrity and stress response component - Saccharomyces cerevisiae (strain YJM789) (Baker's yeast), partial (3%)"	-	-	-
TC454887	816	16	51	5.516118526	17.76050036	1.686946865	Up	1.17E-05	0.000245367	"homologue to UniRef100_A7P7G9 Cluster: Chromosome chr9 scaffold_7, whole genome shotgun sequence; n=1; Vitis vinifera|Rep: Chromosome chr9 scaffold_7, whole genome shotgun sequence - Vitis vinifera (Grape), partial (17%)"	-	-	-
TC396228	726	27	86	10.4623901	33.66177479	1.685898776	Up	1.13E-08	4.87E-07	-	GO:0009536//plastid	-	-
TC397909	768	27	86	9.890228138	31.82089648	1.685898776	Up	1.13E-08	4.87E-07	"similar to UniRef100_Q49HE1 Cluster: 12-oxo-phytodienoic acid reductase; n=1; Zea mays|Rep: 12-oxo-phytodienoic acid reductase - Zea mays (Maize), partial (60%)"	GO:0009536//plastid;GO:0005739//mitochondrion	GO:0030246//carbohydrate binding;GO:0016629//12-oxophytodienoate reductase activity;GO:0016301//kinase activity	GO:0006952//defense response;GO:0006950//response to stress;GO:0009695//jasmonic acid biosynthetic process
TC368652	1394	273	869	55.09391552	177.1463393	1.684976749	Up	2.05E-13	2.21E-11	"UniRef100_Q5TLZ0 Cluster: Xylanase inhibitor TAXI-III; n=1; Triticum aestivum|Rep: Xylanase inhibitor TAXI-III - Triticum aestivum (Wheat), complete"	-	-	-
TC428948	431	22	70	14.35982595	46.15257635	1.684372922	Up	2.72E-07	8.80E-06	-	-	-	-
CA725023	454	22	70	13.63234578	43.81445023	1.684372922	Up	2.72E-07	8.80E-06	"weakly similar to UniRef100_Q9LK88 Cluster: NADPH:quinone oxidoreductase; n=2; Arabidopsis thaliana|Rep: NADPH:quinone oxidoreductase - Arabidopsis thaliana (Mouse-ear cress), partial (19%)"	-	-	-
BJ210403	539	33	105	17.22379866	55.35740373	1.684372922	Up	2.75E-10	1.62E-08	"similar to UniRef100_Q0IX96 Cluster: Os10g0456500 protein; n=1; Oryza sativa Japonica Group|Rep: Os10g0456500 protein - Oryza sativa subsp. japonica (Rice), partial (20%)"	-	-	-
BE412107	729	22	70	8.489828513	27.28636544	1.684372922	Up	2.72E-07	8.81E-06	"similar to UniRef100_Q0DAU7 Cluster: Os06g0625400 protein; n=1; Oryza sativa Japonica Group|Rep: Os06g0625400 protein - Oryza sativa subsp. japonica (Rice), partial (16%)"	-	-	-
AL820497	630	72	229	32.15109084	103.2928148	1.68380031	Up	0	0	"weakly similar to UniRef100_Q2R1S5 Cluster: Expressed protein; n=1; Oryza sativa Japonica Group|Rep: Expressed protein - Oryza sativa subsp. japonica (Rice), partial (82%)"	GO:0009536//plastid	-	-
TC409276	587	17	54	8.14731646	26.14152013	1.681946184	Up	6.71E-06	0.000151374	-	-	-	-
TC392821	842	17	54	5.679898767	18.22455144	1.681946184	Up	6.71E-06	0.000151404	"similar to UniRef100_Q6TQF8 Cluster: Ribosomal protein S6 kinase; n=1; Zea mays|Rep: Ribosomal protein S6 kinase - Zea mays (Maize), partial (12%)"	-	-	-
CJ651992	629	23	73	10.28681563	32.97975266	1.680784126	Up	1.57E-07	5.35E-06	"weakly similar to UniRef100_A7Q3Y7 Cluster: Chromosome chr13 scaffold_48, whole genome shotgun sequence; n=1; Vitis vinifera|Rep: Chromosome chr13 scaffold_48, whole genome shotgun sequence - Vitis vinifera (Grape), partial (6%)"	-	-	-
TC375313	2107	184	584	24.56727871	78.76322515	1.680784126	Up	3.08E-13	3.06E-11	"similar to UniRef100_A7P724 Cluster: Chromosome chr9 scaffold_7, whole genome shotgun sequence; n=1; Vitis vinifera|Rep: Chromosome chr9 scaffold_7, whole genome shotgun sequence - Vitis vinifera (Grape), partial (65%)"	GO:0005634//nucleus;GO:0005739//mitochondrion	GO:0005515//protein binding;GO:0016779//nucleotidyltransferase activity	GO:0043631//RNA polyadenylation
TC370210	1057	87	276	23.15517304	74.20091732	1.680102484	Up	0	0	"UniRef100_Q9SM34 Cluster: Germin-like protein precursor; n=1; Triticum aestivum|Rep: Germin-like protein precursor - Triticum aestivum (Wheat), complete"	GO:0005739//mitochondrion;GO:0016023//cytoplasmic membrane-bounded vesicle	-	-
TC387116	2216	70	222	8.886526686	28.46809444	1.679654373	Up	0	0	"similar to UniRef100_Q0DL03 Cluster: Os05g0132100 protein; n=1; Oryza sativa Japonica Group|Rep: Os05g0132100 protein - Oryza sativa subsp. japonica (Rice), complete"	GO:0005575//cellular_component	GO:0004467//long-chain fatty acid-CoA ligase activity	GO:0006633//fatty acid biosynthetic process
TC375813	1828	53	168	8.156492547	26.11609681	1.678918492	Up	5.22E-14	7.04E-12	"similar to UniRef100_A7R5P1 Cluster: Chromosome undetermined scaffold_1017, whole genome shotgun sequence; n=2; Vitis vinifera|Rep: Chromosome undetermined scaffold_1017, whole genome shotgun sequence - Vitis vinifera (Grape), partial (80%)"	GO:0005575//cellular_component;GO:0009536//plastid;GO:0009507//chloroplast	"GO:0042626//ATPase activity, coupled to transmembrane movement of substances;GO:0003824//catalytic activity;GO:0003674//molecular_function;GO:0005515//protein binding;GO:0005198//structural molecule activity;GO:0005215//transporter activity"	GO:0006879//cellular iron ion homeostasis;GO:0016226//iron-sulfur cluster assembly;GO:0008150//biological_process
TC446895	988	95	301	27.05019662	86.57345116	1.678285592	Up	0	0	-	-	-	-
CV762854	774	90	285	32.71186568	104.635506	1.677486536	Up	0	0	"similar to UniRef100_A7Q9R4 Cluster: Chromosome chr5 scaffold_67, whole genome shotgun sequence; n=1; Vitis vinifera|Rep: Chromosome chr5 scaffold_67, whole genome shotgun sequence - Vitis vinifera (Grape), partial (14%)"	-	-	-
BQ838890	708	18	57	7.152255377	22.87793267	1.677486536	Up	3.85E-06	9.35E-05	"weakly similar to UniRef100_Q53964 Cluster: Regulatory protein; n=1; Streptomyces coelicolor|Rep: Regulatory protein - Streptomyces coelicolor, partial (3%)"	-	-	-
BE591166	582	36	114	17.4013636	55.66177433	1.677486536	Up	5.37E-11	3.55E-09	"similar to UniRef100_A7YGI6 Cluster: Sulfate transporter; n=1; Populus tremula x Populus alba|Rep: Sulfate transporter - Populus tremula x Populus alba, partial (28%)"	GO:0016020//membrane;GO:0009536//plastid	-	-
TC374636	1083	60	190	15.58570885	49.85403611	1.677486536	Up	0	0	-	-	-	-
TC432126	731	18	57	6.927218614	22.15810716	1.677486536	Up	3.85E-06	9.34E-05	"similar to UniRef100_Q0DKN3 Cluster: Os05g0153000 protein; n=1; Oryza sativa Japonica Group|Rep: Os05g0153000 protein - Oryza sativa subsp. japonica (Rice), partial (23%)"	-	-	-
TC370470	873	24	76	7.733939376	24.73856637	1.677486536	Up	9.02E-08	3.25E-06	"weakly similar to UniRef100_Q64EX4 Cluster: MtN19-like protein; n=1; Pisum sativum|Rep: MtN19-like protein - Pisum sativum (Garden pea), partial (45%)"	GO:0016023//cytoplasmic membrane-bounded vesicle	-	-
TC449256	1840	36	114	5.504126964	17.60606123	1.677486536	Up	5.37E-11	3.55E-09	-	GO:0005575//cellular_component;GO:0016023//cytoplasmic membrane-bounded vesicle;GO:0009536//plastid	GO:0003674//molecular_function	GO:0008150//biological_process
CD875411	639	18	57	7.924564643	25.34831977	1.677486536	Up	3.85E-06	9.34E-05	"similar to UniRef100_Q0D6N0 Cluster: Os07g0462000 protein; n=1; Oryza sativa Japonica Group|Rep: Os07g0462000 protein - Oryza sativa subsp. japonica (Rice), partial (26%)"	-	-	-
TC376527	1087	24	76	6.211342296	19.86823224	1.677486536	Up	9.02E-08	3.26E-06	"similar to UniRef100_Q9ZPN6 Cluster: Transcription factor MYC7E; n=1; Zea mays|Rep: Transcription factor MYC7E - Zea mays (Maize), partial (34%)"	GO:0005634//nucleus;GO:0000786//nucleosome	GO:0003677//DNA binding	GO:0006334//nucleosome assembly;GO:0007283//spermatogenesis;GO:0007076//mitotic chromosome condensation
BQ241509	610	172	544	79.32359296	253.4219593	1.67571961	Up	9.93E-14	1.23E-11	"similar to UniRef100_A7P375 Cluster: Chromosome chr1 scaffold_5, whole genome shotgun sequence; n=1; Vitis vinifera|Rep: Chromosome chr1 scaffold_5, whole genome shotgun sequence - Vitis vinifera (Grape), partial (7%)"	-	-	-
TC371129	1065	62	196	16.3774336	52.29758605	1.675035057	Up	0	0	-	GO:0005739//mitochondrion	-	-
TC447414	791	425	1343	151.1528054	482.4748822	1.674446082	Up	1.54E-12	1.31E-10	"similar to UniRef100_A7UME5 Cluster: Xylanase inhibitor 801OS; n=1; Triticum aestivum|Rep: Xylanase inhibitor 801OS - Triticum aestivum (Wheat), partial (26%)"	-	-	-
DR736294	997	19	60	5.361202459	17.1013845	1.673484605	Up	2.21E-06	5.74E-05	-	-	-	-
TC428042	1177	19	60	4.541307435	14.48604957	1.673484605	Up	2.21E-06	5.74E-05	-	-	-	-
TC423010	999	20	63	5.632072969	17.92050487	1.669873352	Up	1.27E-06	3.51E-05	-	GO:0016020//membrane	-	-
BE427240	620	138	434	62.61684223	198.9176041	1.667548299	Up	1.84E-13	2.02E-11	"similar to UniRef100_Q53NM9 Cluster: DnaK-type molecular chaperone hsp70-rice; n=1; Oryza sativa Japonica Group|Rep: DnaK-type molecular chaperone hsp70-rice - Oryza sativa subsp. japonica (Rice), partial (22%)"	-	-	-
TC392203	1090	14	44	3.613310667	11.47100207	1.66659822	Up	5.58E-05	0.000938664	"similar to UniRef100_A1XFE0 Cluster: UTP-glucose glucosyltransferase-like protein; n=1; Oryza sativa Indica Group|Rep: UTP-glucose glucosyltransferase-like protein - Oryza sativa subsp. indica (Rice), partial (61%)"	GO:0009536//plastid	-	-
DR734417	756	21	66	7.814501245	24.80831797	1.66659822	Up	7.28E-07	2.13E-05	"similar to UniRef100_Q9XFF1 Cluster: DNA-binding protein WRKY1; n=1; Avena sativa|Rep: DNA-binding protein WRKY1 - Avena sativa (Oat), partial (19%)"	-	-	-
TC444502	615	14	44	6.404079069	20.33071911	1.66659822	Up	5.58E-05	0.000939364	"similar to UniRef100_A8YEC0 Cluster: Genome sequencing data, contig C298; n=1; Microcystis aeruginosa PCC 7806|Rep: Genome sequencing data, contig C298 - Microcystis aeruginosa PCC 7806, partial (4%)"	-	-	-
TC457159	603	14	44	6.531523429	20.73531054	1.66659822	Up	5.58E-05	0.000938804	"homologue to UniRef100_A2YX04 Cluster: Squamosa promoter-binding-like protein 15; n=2; Oryza sativa|Rep: Squamosa promoter-binding-like protein 15 - Oryza sativa subsp. indica (Rice), partial (14%)"	-	-	-
CV772715	843	14	44	4.672014979	14.83201928	1.66659822	Up	5.58E-05	0.000939224	"homologue to UniRef100_Q50HV8 Cluster: Glycosyltransferase; n=1; Triticum aestivum|Rep: Glycosyltransferase - Triticum aestivum (Wheat), partial (8%)"	-	-	-
TC442100	759	14	44	5.189075925	16.47350758	1.66659822	Up	5.58E-05	0.000938944	"weakly similar to UniRef100_A7Q0F5 Cluster: Chromosome chr7 scaffold_42, whole genome shotgun sequence; n=1; Vitis vinifera|Rep: Chromosome chr7 scaffold_42, whole genome shotgun sequence - Vitis vinifera (Grape), partial (46%)"	GO:0005575//cellular_component	GO:0003824//catalytic activity	-
TC389322	790	14	44	4.985453959	15.8270788	1.66659822	Up	5.58E-05	0.000939084	"similar to UniRef100_Q10RW2 Cluster: Expressed protein; n=1; Oryza sativa Japonica Group|Rep: Expressed protein - Oryza sativa subsp. japonica (Rice), partial (3%)"	-	-	-
TC368599	2448	134	421	15.39916422	48.87039642	1.666108756	Up	0	0	"homologue to UniRef100_Q8H0K7 Cluster: Sulphate transporter; n=1; Triticum aestivum|Rep: Sulphate transporter - Triticum aestivum (Wheat), complete"	GO:0016020//membrane;GO:0005739//mitochondrion	-	-
TC434469	1630	88	276	15.18793862	48.11679117	1.663614361	Up	1.29E-14	1.98E-12	"similar to UniRef100_A7QBN2 Cluster: Chromosome chr1 scaffold_75, whole genome shotgun sequence; n=1; Vitis vinifera|Rep: Chromosome chr1 scaffold_75, whole genome shotgun sequence - Vitis vinifera (Grape), partial (26%)"	-	-	-
CJ882953	706	22	69	8.766409329	27.77279377	1.663614361	Up	4.19E-07	1.30E-05	"similar to UniRef100_Q6ZJN4 Cluster: Phosphatidylinositol 3,5-kinase-like; n=1; Oryza sativa Japonica Group|Rep: Phosphatidylinositol 3,5-kinase-like - Oryza sativa subsp. japonica (Rice), partial (6%)"	-	-	-
TC417131	741	15	47	5.694778235	18.02415152	1.662219779	Up	3.18E-05	0.000576919	"similar to UniRef100_A7QE93 Cluster: Chromosome chr4 scaffold_83, whole genome shotgun sequence; n=1; Vitis vinifera|Rep: Chromosome chr4 scaffold_83, whole genome shotgun sequence - Vitis vinifera (Grape), partial (20%)"	-	-	-
TC383227	824	15	47	5.121153728	16.20861198	1.662219779	Up	3.18E-05	0.000577012	"homologue to UniRef100_P31922 Cluster: Sucrose synthase 1; n=1; Hordeum vulgare|Rep: Sucrose synthase 1 - Hordeum vulgare (Barley), partial (28%)"	-	-	-
CA661688	205	15	47	20.58453986	65.15071353	1.662219779	Up	3.18E-05	0.000577105	"similar to UniRef100_Q6PMT1 Cluster: Methylthioribose kinase; n=1; Oryza sativa Japonica Group|Rep: Methylthioribose kinase - Oryza sativa subsp. japonica (Rice), partial (10%)"	-	-	-
CA599823	618	30	94	13.65640994	43.22296528	1.662219779	Up	3.35E-09	1.61E-07	"similar to UniRef100_Q5ZCB9 Cluster: Ubiquitin-conjugating enzyme-like; n=1; Oryza sativa Japonica Group|Rep: Ubiquitin-conjugating enzyme-like - Oryza sativa subsp. japonica (Rice), partial (6%)"	-	-	-
CJ701743	679	38	119	15.74409087	49.80264019	1.661411773	Up	2.78E-11	1.93E-09	"similar to UniRef100_Q75KS0 Cluster: Expressed protein,3'-partial; n=1; Oryza sativa Japonica Group|Rep: Expressed protein,3'-partial - Oryza sativa subsp. japonica (Rice), partial (43%)"	-	-	-
TC435595	582	23	72	11.11753785	35.15480484	1.660884569	Up	2.41E-07	7.89E-06	-	-	GO:0004713//protein tyrosine kinase activity;GO:0005524//ATP binding	GO:0006468//protein amino acid phosphorylation;GO:0007166//cell surface receptor linked signaling pathway
BJ267684	694	40	125	16.21452708	51.18299816	1.658377713	Up	9.41E-12	7.07E-10	-	-	-	-
CA702126	475	40	125	23.69027746	74.78105416	1.658377713	Up	9.41E-12	7.07E-10	"homologue to UniRef100_Q7M1Q5 Cluster: Phenylalanine ammonia-lyase; n=1; Oryza sativa|Rep: Phenylalanine ammonia-lyase - Oryza sativa (Rice), partial (17%)"	-	-	-
TC375268	1105	16	50	4.073441373	12.85828081	1.658377713	Up	1.81E-05	0.000355851	"similar to UniRef100_Q1T6Y2 Cluster: Delta-12 fatty acid desaturase; n=1; Zea mays|Rep: Delta-12 fatty acid desaturase - Zea mays (Maize), partial (73%)"	GO:0016020//membrane;GO:0005783//endoplasmic reticulum;GO:0005739//mitochondrion	GO:0045485//omega-6 fatty acid desaturase activity;GO:0016720//delta12-fatty acid dehydrogenase activity	-
TC384239	946	25	78	7.434514926	23.43034297	1.656067552	Up	8.00E-08	2.92E-06	"weakly similar to UniRef100_A7PDR0 Cluster: Chromosome chr11 scaffold_13, whole genome shotgun sequence; n=1; Vitis vinifera|Rep: Chromosome chr11 scaffold_13, whole genome shotgun sequence - Vitis vinifera (Grape), partial (4%)"	-	-	-
TC432809	590	17	53	8.105889427	25.52695645	1.654979137	Up	1.04E-05	0.000220655	"similar to UniRef100_Q5N730 Cluster: Erythroid differentiation-related factor 1-like protein; n=1; Oryza sativa Japonica Group|Rep: Erythroid differentiation-related factor 1-like protein - Oryza sativa subsp. japonica (Rice), partial (11%)"	-	-	-
TC424169	990	34	106	9.661565176	30.42606931	1.654979137	Up	3.76E-10	2.15E-08	-	-	-	-
CA692477	372	34	106	25.7122299	80.97260381	1.654979137	Up	3.76E-10	2.15E-08	"homologue to UniRef100_Q6ZGV8 Cluster: Eukaryotic translation initiation factor 3 subunit (EIF-3)-like; n=1; Oryza sativa Japonica Group|Rep: Eukaryotic translation initiation factor 3 subunit (EIF-3)-like - Oryza sativa subsp. japonica (Rice), partial (4%)"	-	-	-
TC425803	882	153	477	48.80076288	153.682697	1.654979137	Up	0	0	"homologue to UniRef100_Q0IV90 Cluster: Os11g0104900 protein; n=1; Oryza sativa Japonica Group|Rep: Os11g0104900 protein - Oryza sativa subsp. japonica (Rice), partial (17%)"	-	-	-
TC418503	477	43	134	25.36026819	79.82916725	1.654345959	Up	1.93E-12	1.61E-10	-	-	-	-
TC400203	868	26	81	8.426697195	26.51798211	1.653931808	Up	4.61E-08	1.76E-06	"similar to UniRef100_Q6ESH9 Cluster: Mitochondrial substrate carrier protein-like; n=1; Oryza sativa Japonica Group|Rep: Mitochondrial substrate carrier protein-like - Oryza sativa subsp. japonica (Rice), partial (15%)"	-	-	-
EB515211	334	36	112	30.32213657	95.28987021	1.651951444	Up	1.26E-10	7.84E-09	-	-	-	-
TC435364	668	18	56	7.580534142	23.82246755	1.651951444	Up	5.94E-06	0.000136362	"similar to UniRef100_Q2YHL0 Cluster: Cinnamyl alcohol dehydrogenase; n=1; Quercus ilex|Rep: Cinnamyl alcohol dehydrogenase - Quercus ilex (Holly oak), partial (34%)"	-	-	-
TC393919	1107	18	56	4.574342192	14.37525594	1.651951444	Up	5.94E-06	0.000136389	"similar to UniRef100_A7QSS6 Cluster: Chromosome chr4 scaffold_162, whole genome shotgun sequence; n=1; Vitis vinifera|Rep: Chromosome chr4 scaffold_162, whole genome shotgun sequence - Vitis vinifera (Grape), partial (9%)"	-	-	-
TC444302	461	27	84	16.47656228	51.77898587	1.651951444	Up	2.66E-08	1.07E-06	"similar to UniRef100_Q2QS74 Cluster: Expressed protein; n=3; Oryza sativa|Rep: Expressed protein - Oryza sativa subsp. japonica (Rice), partial (65%)"	GO:0009536//plastid	-	-
TC455386	390	45	140	32.46023594	102.0090277	1.651951444	Up	6.33E-13	5.81E-11	"similar to UniRef100_A2Q4X4 Cluster: Epsin, N-terminal; ENTH/VHS; n=1; Medicago truncatula|Rep: Epsin, N-terminal; ENTH/VHS - Medicago truncatula (Barrel medic), partial (12%)"	-	-	-
TC416603	778	46	143	16.6334371	52.23139438	1.650830904	Up	4.34E-13	4.16E-11	"homologue to UniRef100_Q6ZGV8 Cluster: Eukaryotic translation initiation factor 3 subunit (EIF-3)-like; n=1; Oryza sativa Japonica Group|Rep: Eukaryotic translation initiation factor 3 subunit (EIF-3)-like - Oryza sativa subsp. japonica (Rice), partial (13%)"	-	-	-
CJ656236	710	56	174	22.188781	69.64117325	1.650110097	Up	2.22E-14	3.27E-12	"homologue to UniRef100_Q0JD86 Cluster: Os04g0421900 protein; n=1; Oryza sativa Japonica Group|Rep: Os04g0421900 protein - Oryza sativa subsp. japonica (Rice), partial (20%)"	-	-	-
TC418630	902	19	59	5.925852385	18.58748597	1.649237059	Up	3.40E-06	8.41E-05	-	-	-	-
TC380882	1678	19	59	3.185410519	9.991604495	1.649237059	Up	3.40E-06	8.41E-05	"homologue to UniRef100_Q53NM9 Cluster: DnaK-type molecular chaperone hsp70-rice; n=1; Oryza sativa Japonica Group|Rep: DnaK-type molecular chaperone hsp70-rice - Oryza sativa subsp. japonica (Rice), partial (77%)"	GO:0005615//extracellular space;GO:0005737//cytoplasm;GO:0000329//fungal-type vacuole membrane;GO:0005622//intracellular;GO:0030673//axolemma;GO:0005625//soluble fraction;GO:0009277//fungal-type cell wall;GO:0005811//lipid particle;GO:0005832//chaperonin-containing T-complex;GO:0005829//cytosol;GO:0005739//mitochondrion;GO:0005575//cellular_component;GO:0005634//nucleus;GO:0009986//cell surface	"GO:0005515//protein binding;GO:0016887//ATPase activity;GO:0042802//identical protein binding;GO:0008046//axon guidance receptor activity;GO:0005524//ATP binding;GO:0046982//protein heterodimerization activity;GO:0042623//ATPase activity, coupled;GO:0005509//calcium ion binding;GO:0051082//unfolded protein binding"	"GO:0043154//negative regulation of caspase activity;GO:0000060//protein import into nucleus, translocation;GO:0007420//brain development;GO:0007411//axon guidance;GO:0006457//protein folding;GO:0009410//response to xenobiotic stimulus;GO:0050772//positive regulation of axonogenesis;GO:0009408//response to heat;GO:0006626//protein targeting to mitochondrion;GO:0046686//response to cadmium ion;GO:0007156//homophilic cell adhesion;GO:0006412//translation;GO:0009617//response to bacterium;GO:0006986//response to unfolded protein;GO:0006616//SRP-dependent cotranslational protein targeting to membrane, translocation;GO:0006950//response to stress;GO:0048593//camera-type eye morphogenesis;GO:0035080//heat shock-mediated polytene chromosome puffing;GO:0009644//response to high light intensity;GO:0001656//metanephros development;GO:0006281//DNA repair;GO:0006916//anti-apoptosis;GO:0042542//response to hydrogen peroxide;GO:0001657//ureteric bud development;GO:0009615//response to virus;GO:0042026//protein refolding;GO:0000723//telomere maintenance"
TC407672	895	29	90	9.115462905	28.57555366	1.648393625	Up	8.88E-09	3.91E-07	"homologue to UniRef100_P29114 Cluster: Lipoxygenase 1; n=1; Hordeum vulgare|Rep: Lipoxygenase 1 - Hordeum vulgare (Barley), partial (34%)"	-	-	-
TC430930	702	88	273	35.26544152	110.50978	1.647847046	Up	1.29E-14	1.97E-12	"similar to UniRef100_A7R3U6 Cluster: Chromosome undetermined scaffold_569, whole genome shotgun sequence; n=1; Vitis vinifera|Rep: Chromosome undetermined scaffold_569, whole genome shotgun sequence - Vitis vinifera (Grape), partial (18%)"	-	-	-
CA498973	569	20	62	9.88829683	30.96382489	1.646789739	Up	1.95E-06	5.14E-05	"similar to UniRef100_Q6YWF9 Cluster: Nucleoporin-like protein; n=2; Oryza sativa|Rep: Nucleoporin-like protein - Oryza sativa subsp. japonica (Rice), partial (9%)"	-	-	-
TC421163	853	20	62	6.596062012	20.65464989	1.646789739	Up	1.95E-06	5.14E-05	"homologue to UniRef100_Q2RAL9 Cluster: Expressed protein; n=1; Oryza sativa Japonica Group|Rep: Expressed protein - Oryza sativa subsp. japonica (Rice), partial (14%)"	-	-	-
CA707469	468	30	93	18.03346441	56.46928321	1.646789739	Up	5.13E-09	2.38E-07	"weakly similar to UniRef100_Q25AU6 Cluster: Androgen receptor; n=1; Tarsius bancanus|Rep: Androgen receptor - Tarsius bancanus (Western tarsier) (Horsfield's tarsier), partial (6%)"	-	-	-
TC441596	464	21	65	12.73224772	39.80801806	1.644571914	Up	1.12E-06	3.15E-05	"similar to UniRef100_Q27I85 Cluster: PSQ10.3c; n=1; Nocardiopsis sp. 90127|Rep: PSQ10.3c - Nocardiopsis sp. 90127, partial (4%)"	-	-	-
TC394693	1074	44	136	11.52529793	35.98403053	1.642552746	Up	1.70E-12	1.43E-10	"similar to UniRef100_A7PR17 Cluster: Chromosome chr6 scaffold_25, whole genome shotgun sequence; n=1; Vitis vinifera|Rep: Chromosome chr6 scaffold_25, whole genome shotgun sequence - Vitis vinifera (Grape), partial (65%)"	GO:0016020//membrane;GO:0009536//plastid	-	-
CA497582	722	22	68	8.57213987	26.7637457	1.642552746	Up	6.44E-07	1.91E-05	"similar to UniRef100_Q0E3P7 Cluster: Os02g0161300 protein; n=3; Oryza sativa|Rep: Os02g0161300 protein - Oryza sativa subsp. japonica (Rice), partial (29%)"	-	-	-
TC447811	483	23	71	13.39628785	41.77210851	1.640706687	Up	3.70E-07	1.16E-05	"weakly similar to UniRef100_A7P0K5 Cluster: Chromosome chr19 scaffold_4, whole genome shotgun sequence; n=1; Vitis vinifera|Rep: Chromosome chr19 scaffold_4, whole genome shotgun sequence - Vitis vinifera (Grape), partial (13%)"	-	-	-
TC426432	2622	69	213	7.403211706	23.08458628	1.640706687	Up	0	0	"similar to UniRef100_Q10S20 Cluster: RNA recognition motif family protein, expressed; n=1; Oryza sativa Japonica Group|Rep: RNA recognition motif family protein, expressed - Oryza sativa subsp. japonica (Rice), partial (52%)"	-	-	-
TC412532	935	70	216	21.06154346	65.64736819	1.640126009	Up	0	0	"weakly similar to UniRef100_Q8LGN6 Cluster: Glutathione-S-transferase Cla47; n=1; Triticum aestivum|Rep: Glutathione-S-transferase Cla47 - Triticum aestivum (Wheat), partial (96%)"	-	-	-
CJ854725	676	120	370	49.93882452	155.5357428	1.639012388	Up	0	0	"similar to UniRef100_Q49HE1 Cluster: 12-oxo-phytodienoic acid reductase; n=1; Zea mays|Rep: 12-oxo-phytodienoic acid reductase - Zea mays (Maize), partial (53%)"	GO:0005739//mitochondrion;GO:0009536//plastid	GO:0030246//carbohydrate binding;GO:0016301//kinase activity	-
TC423799	855	49	151	16.12254994	50.18639635	1.638216419	Up	1.49E-13	1.69E-11	"similar to UniRef100_Q2R1K5 Cluster: YDG/SRA domain containing protein, expressed; n=1; Oryza sativa Japonica Group|Rep: YDG/SRA domain containing protein, expressed - Oryza sativa subsp. japonica (Rice), partial (19%)"	-	-	-
TC422022	1358	37	114	7.664886346	23.85504614	1.637958172	Up	1.12E-10	7.02E-09	"similar to UniRef100_Q8GU52 Cluster: SMC6 protein; n=1; Oryza sativa|Rep: SMC6 protein - Oryza sativa (Rice), partial (20%)"	GO:0009536//plastid	-	-
BQ238965	736	37	114	14.14254845	44.01515307	1.637958172	Up	1.12E-10	7.01E-09	"similar to UniRef100_A7PJ94 Cluster: Chromosome chr12 scaffold_18, whole genome shotgun sequence; n=1; Vitis vinifera|Rep: Chromosome chr12 scaffold_18, whole genome shotgun sequence - Vitis vinifera (Grape), partial (4%)"	-	-	-
TC417643	755	25	77	9.315299497	28.98137278	1.637451874	Up	1.23E-07	4.31E-06	"similar to UniRef100_A7Q2T2 Cluster: Chromosome chr1 scaffold_46, whole genome shotgun sequence; n=1; Vitis vinifera|Rep: Chromosome chr1 scaffold_46, whole genome shotgun sequence - Vitis vinifera (Grape), partial (28%)"	-	-	-
TC379109	764	63	194	23.19802202	72.15784441	1.637154442	Up	0	0	"homologue to UniRef100_A6N0P3 Cluster: Disease resistance protein rpm1; n=1; Oryza sativa Indica Group|Rep: Disease resistance protein rpm1 - Oryza sativa subsp. indica (Rice), partial (6%)"	-	-	-
TC458577	901	26	80	8.118061227	25.23134347	1.6360099	Up	7.08E-08	2.62E-06	"similar to UniRef100_Q6JN51 Cluster: Ethylene receptor; n=1; Zea mays|Rep: Ethylene receptor - Zea mays (Maize), partial (23%)"	-	-	-
CD862294	703	26	80	10.40451375	32.33775315	1.6360099	Up	7.08E-08	2.62E-06	"similar to UniRef100_Q94SK6 Cluster: NADH-ubiquinone oxidoreductase chain 2; n=1; Zenopsis nebulosus|Rep: NADH-ubiquinone oxidoreductase chain 2 - Zenopsis nebulosus (Mirror dory), partial (6%)"	-	-	-
TC444146	796	40	123	14.13678617	43.91038281	1.635107934	Up	2.19E-11	1.55E-09	"homologue to UniRef100_P83970 Cluster: Plasma membrane ATPase; n=1; Triticum aestivum|Rep: Plasma membrane ATPase - Triticum aestivum (Wheat), partial (17%)"	-	-	-
CV781949	463	27	83	16.40538922	50.94156476	1.634673452	Up	4.08E-08	1.58E-06	"similar to UniRef100_A8IXF5 Cluster: DegP-type protease-like protein; n=1; Chlamydomonas reinhardtii|Rep: DegP-type protease-like protein - Chlamydomonas reinhardtii, partial (5%)"	-	-	-
TC379082	767	41	126	15.03807541	46.68209743	1.634249442	Up	1.28E-11	9.37E-10	"similar to UniRef100_O49063 Cluster: Acetyl-CoA synthetase; n=1; Arabidopsis thaliana|Rep: Acetyl-CoA synthetase - Arabidopsis thaliana (Mouse-ear cress), partial (33%)"	-	-	-
TC430163	2016	128	393	17.86171713	55.39584637	1.632907026	Up	3.66E-14	5.19E-12	"homologue to UniRef100_Q9LLY2 Cluster: High pI alpha-glucosidase; n=1; Hordeum vulgare|Rep: High pI alpha-glucosidase - Hordeum vulgare (Barley), partial (61%)"	GO:0009536//plastid	-	-
TC435101	1386	57	175	11.56952132	35.87979871	1.632842621	Up	6.53E-14	8.54E-12	"similar to UniRef100_Q9XFK8 Cluster: Myosin VIII ZMM3; n=1; Zea mays|Rep: Myosin VIII ZMM3 - Zea mays (Maize), partial (38%)"	-	-	-
TC419550	1017	29	89	8.02196588	24.86819323	1.632273959	Up	1.36E-08	5.77E-07	"UniRef100_O04875 Cluster: Phenylalanine ammonia-lyase; n=1; Hordeum vulgare|Rep: Phenylalanine ammonia-lyase - Hordeum vulgare (Barley), partial (12%)"	-	-	-
CK201269	740	30	92	11.40494776	35.32899532	1.631192884	Up	7.85E-09	3.49E-07	"homologue to UniRef100_Q84JQ1 Cluster: Phosphate transporter HvPT4; n=1; Hordeum vulgare subsp. vulgare|Rep: Phosphate transporter HvPT4 - Hordeum vulgare var. distichum (Two-rowed barley), partial (43%)"	GO:0016020//membrane	GO:0005215//transporter activity	GO:0006810//transport
TC435868	863	16	49	5.215704191	16.13468399	1.629231367	Up	2.80E-05	0.000519697	"weakly similar to UniRef100_Q4SPB5 Cluster: Chromosome undetermined SCAF14540, whole genome shotgun sequence; n=1; Tetraodon nigroviridis|Rep: Chromosome undetermined SCAF14540, whole genome shotgun sequence - Tetraodon nigroviridis (Green puffer), partial (15%)"	-	-	-
TC447051	653	16	49	6.89303632	21.32347976	1.629231367	Up	2.80E-05	0.000519612	"similar to UniRef100_UPI0001631F7F Cluster: polyketide synthase; n=1; Burkholderia pseudomallei 1710a|Rep: polyketide synthase - Burkholderia pseudomallei 1710a, partial (6%)"	-	-	-
TC454585	497	16	49	9.056645306	28.01656395	1.629231367	Up	2.80E-05	0.000519783	-	-	-	-
TC427718	540	16	49	8.335467995	25.78561534	1.629231367	Up	2.80E-05	0.000519868	"similar to UniRef100_Q2HVM1 Cluster: RNA-directed DNA polymerase; n=1; Medicago truncatula|Rep: RNA-directed DNA polymerase - Medicago truncatula (Barrel medic), partial (19%)"	-	-	-
TC408095	1786	270	826	42.52908852	131.423725	1.627703898	Up	4.50E-13	4.30E-11	-	GO:0016023//cytoplasmic membrane-bounded vesicle;GO:0009536//plastid	-	-
TC394664	885	17	52	5.403926285	16.69687718	1.6274984	Up	1.60E-05	0.00032271	"similar to UniRef100_A9TCF0 Cluster: Predicted protein; n=1; Physcomitrella patens subsp. patens|Rep: Predicted protein - Physcomitrella patens subsp. patens, partial (20%)"	-	-	-
CA499624	512	17	52	9.340771019	28.86081309	1.6274984	Up	1.60E-05	0.000322595	"similar to UniRef100_Q0DLD4 Cluster: Os05g0107600 protein; n=3; Oryza sativa|Rep: Os05g0107600 protein - Oryza sativa subsp. japonica (Rice), partial (13%)"	-	-	-
CD490732	674	17	52	7.095659884	21.9239411	1.6274984	Up	1.60E-05	0.000322652	-	-	-	-
TC439982	669	70	214	29.43578944	90.89978063	1.626705493	Up	0	0	-	-	-	-
BJ300336	665	18	55	7.61473204	23.50261702	1.625956235	Up	9.13E-06	0.000197756	"similar to UniRef100_Q0JPI6 Cluster: Os01g0220700 protein; n=1; Oryza sativa Japonica Group|Rep: Os01g0220700 protein - Oryza, partial (7%)"	-	-	-
TC396569	776	18	55	6.525511349	20.14077361	1.625956235	Up	9.13E-06	0.000197718	"weakly similar to UniRef100_A7P2W3 Cluster: Chromosome chr1 scaffold_5, whole genome shotgun sequence; n=1; Vitis vinifera|Rep: Chromosome chr1 scaffold_5, whole genome shotgun sequence - Vitis vinifera (Grape), partial (13%)"	-	-	-
TC455560	564	38	116	18.95432217	58.4459019	1.624575005	Up	9.89E-11	6.26E-09	"similar to UniRef100_A6MZB0 Cluster: Math domain containing protein; n=1; Oryza sativa Indica Group|Rep: Math domain containing protein - Oryza sativa subsp. indica (Rice), partial (59%)"	-	-	-
TC371387	1113	57	174	14.40732844	44.42518689	1.624575005	Up	6.59E-14	8.61E-12	"similar to UniRef100_Q2L3B1 Cluster: Gibberellin MYB transcription factor; n=1; Brachypodium sylvaticum|Rep: Gibberellin MYB transcription factor - Brachypodium sylvaticum (False brome), partial (58%)"	GO:0005834//heterotrimeric G-protein complex	GO:0003674//molecular_function	GO:0008150//biological_process
BM135687	522	20	61	10.77862241	33.20737233	1.623330766	Up	2.99E-06	7.53E-05	"similar to UniRef100_Q2QVD9 Cluster: Expressed protein; n=1; Oryza sativa Japonica Group|Rep: Expressed protein - Oryza sativa subsp. japonica (Rice), partial (7%)"	-	-	-
CA731038	454	20	61	12.39304162	38.18116378	1.623330766	Up	2.99E-06	7.53E-05	"similar to UniRef100_Q6X263 Cluster: UL51 palmitoylated protein; n=1; Bovine herpesvirus 5|Rep: UL51 palmitoylated protein - Bovine herpesvirus 5, partial (7%)"	-	-	-
TC401293	857	21	64	6.893539021	21.22141467	1.622204101	Up	1.72E-06	4.59E-05	-	GO:0016020//membrane;GO:0005739//mitochondrion;GO:0016023//cytoplasmic membrane-bounded vesicle	-	-
CD884609	617	21	64	9.574980456	29.47609785	1.622204101	Up	1.72E-06	4.59E-05	"homologue to UniRef100_A3B825 Cluster: Arginine decarboxylase; n=2; BEP clade|Rep: Arginine decarboxylase - Oryza sativa subsp. japonica (Rice), partial (27%)"	-	-	-
CA604422	625	22	67	9.902535978	30.46281022	1.621179095	Up	9.87E-07	2.80E-05	"similar to UniRef100_Q40742 Cluster: Probable DNA repair protein RAD23; n=3; Oryza sativa|Rep: Probable DNA repair protein RAD23 - Oryza sativa subsp. japonica (Rice), partial (20%)"	-	-	-
TC384485	751	23	70	8.615721745	26.48703117	1.620242584	Up	5.67E-07	1.70E-05	-	-	-	-
BQ238873	612	24	73	11.03223705	33.8958569	1.619383581	Up	3.26E-07	1.03E-05	"similar to UniRef100_A9TSC0 Cluster: Predicted protein; n=1; Physcomitrella patens subsp. patens|Rep: Predicted protein - Physcomitrella patens subsp. patens, partial (17%)"	-	-	-
TC392247	1568	24	73	4.305949666	13.22976047	1.619383581	Up	3.26E-07	1.03E-05	"homologue to UniRef100_Q672R6 Cluster: Hydroxymethylbutenyl 4-diphosphate synthase; n=1; Zea mays|Rep: Hydroxymethylbutenyl 4-diphosphate synthase - Zea mays (Maize), partial (58%)"	GO:0009536//plastid	GO:0046429//4-hydroxy-3-methylbut-2-en-1-yl diphosphate synthase activity	GO:0008299//isoprenoid biosynthetic process
TC394253	940	73	222	21.84735029	67.11201839	1.619112831	Up	0	0	"similar to UniRef100_Q9FQB5 Cluster: Glutathione S-transferase GST 24; n=1; Zea mays|Rep: Glutathione S-transferase GST 24 - Zea mays (Maize), partial (91%)"	GO:0005739//mitochondrion;GO:0009536//plastid	-	-
TC392297	1192	50	152	11.80042134	36.23618866	1.618592847	Up	1.86E-13	2.04E-11	"similar to UniRef100_Q1W5R9 Cluster: Sister of ramosa 3; n=1; Hordeum vulgare|Rep: Sister of ramosa 3 - Hordeum vulgare (Barley), partial (90%)"	GO:0005575//cellular_component;GO:0005739//mitochondrion	GO:0004805//trehalose-phosphatase activity	GO:0006508//proteolysis;GO:0005992//trehalose biosynthetic process
TC427807	878	54	164	17.30226699	53.07921749	1.617186026	Up	6.68E-14	8.72E-12	"similar to UniRef100_Q7G8Q1 Cluster: Class III chitinase; n=3; Oryza sativa|Rep: Class III chitinase - Oryza sativa (Rice), partial (62%)"	-	-	-
CA715649	461	27	82	16.47656228	50.54615288	1.617186026	Up	6.24E-08	2.33E-06	"similar to UniRef100_Q0DU12 Cluster: Os03g0213400 protein; n=2; Oryza sativa Japonica Group|Rep: Os03g0213400 protein - Oryza sativa subsp. japonica (Rice), partial (12%)"	-	-	-
CA501474	619	30	91	13.63434789	41.77591039	1.615425568	Up	1.20E-08	5.16E-07	"similar to UniRef100_Q2VIS1 Cluster: Phosphatidylinositol 3-kinase 1; n=1; Phaseolus vulgaris|Rep: Phosphatidylinositol 3-kinase 1 - Phaseolus vulgaris (Kidney bean) (French bean), partial (15%)"	-	-	-
TC443300	1526	66	200	12.16727061	37.24351321	1.613983594	Up	0	0	"similar to UniRef100_Q0D6Q1 Cluster: Os07g0455100 protein; n=1; Oryza sativa Japonica Group|Rep: Os07g0455100 protein - Oryza sativa subsp. japonica (Rice), partial (37%)"	-	-	-
TC400721	1042	150	454	40.49741528	123.8121638	1.61225132	Up	0	0	"homologue to UniRef100_Q8L5C6 Cluster: Xylanase inhibitor protein 1 precursor; n=1; Triticum aestivum|Rep: Xylanase inhibitor protein 1 precursor - Triticum aestivum (Wheat), partial (87%)"	GO:0005739//mitochondrion;GO:0009536//plastid;GO:0016023//cytoplasmic membrane-bounded vesicle	-	-
TC415329	765	42	127	15.44513187	47.17560358	1.610888787	Up	1.71E-11	1.23E-09	-	-	-	-
TC381268	731	105	316	40.40877525	122.8414362	1.604056754	Up	0	0	"homologue to UniRef100_Q946Z1 Cluster: Thaumatin-like protein TLP4; n=1; Hordeum vulgare|Rep: Thaumatin-like protein TLP4 - Hordeum vulgare (Barley), complete"	GO:0016023//cytoplasmic membrane-bounded vesicle	-	-
TC384459	737	167	502	63.74597216	193.5581261	1.602360785	Up	1.79E-13	1.98E-11	-	-	-	-
TC398026	1358	195	586	40.39602264	122.6233074	1.601948064	Up	1.93E-13	2.11E-11	-	GO:0005739//mitochondrion;GO:0016023//cytoplasmic membrane-bounded vesicle	GO:0004601//peroxidase activity	-
TC425247	698	29	87	11.68816519	35.41922135	1.599484024	Up	3.16E-08	1.25E-06	"similar to UniRef100_A7P4B5 Cluster: Chromosome chr4 scaffold_6, whole genome shotgun sequence; n=1; Vitis vinifera|Rep: Chromosome chr4 scaffold_6, whole genome shotgun sequence - Vitis vinifera (Grape), partial (8%)"	-	-	-
TC427734	1207	19	57	4.428433183	13.4196987	1.599484024	Up	8.00E-06	0.000176441	"similar to UniRef100_Q9FNA8 Cluster: GTP-binding protein typA; n=2; Arabidopsis thaliana|Rep: GTP-binding protein typA - Arabidopsis thaliana (Mouse-ear cress), partial (38%)"	-	-	-
CK162453	919	16	48	4.897881085	14.84228975	1.599484024	Up	4.29E-05	0.000751358	"similar to UniRef100_O65201 Cluster: Acyl-coenzyme A oxidase 2, peroxisomal precursor; n=1; Arabidopsis thaliana|Rep: Acyl-coenzyme A oxidase 2, peroxisomal precursor - Arabidopsis thaliana (Mouse-ear cress), partial (27%)"	-	-	-
BQ294781	506	20	60	11.11944841	33.69581097	1.599484024	Up	4.58E-06	0.000108952	"homologue to UniRef100_A5E0D8 Cluster: Predicted protein; n=1; Lodderomyces elongisporus NRRL YB-4239|Rep: Predicted protein - Lodderomyces elongisporus (Yeast) (Saccharomyces elongisporus), partial (5%)"	-	-	-
TC419261	987	23	69	6.555630224	19.86584843	1.599484024	Up	8.66E-07	2.50E-05	"similar to UniRef100_A7P7V7 Cluster: Chromosome chr3 scaffold_8, whole genome shotgun sequence; n=1; Vitis vinifera|Rep: Chromosome chr3 scaffold_8, whole genome shotgun sequence - Vitis vinifera (Grape), partial (34%)"	-	-	-
TC396679	811	22	66	7.63142415	23.12587963	1.599484024	Up	1.51E-06	4.09E-05	"similar to UniRef100_A7Q2I6 Cluster: Chromosome chr1 scaffold_46, whole genome shotgun sequence; n=1; Vitis vinifera|Rep: Chromosome chr1 scaffold_46, whole genome shotgun sequence - Vitis vinifera (Grape), partial (6%)"	-	-	-
BQ240890	443	18	54	11.43069257	34.63898942	1.599484024	Up	1.40E-05	0.000286754	-	-	-	-
CA501082	590	58	174	27.65538746	83.80547968	1.599484024	Up	1.27E-14	1.95E-12	-	-	-	-
TC424532	686	18	54	7.381627998	22.36891008	1.599484024	Up	1.40E-05	0.00028665	"homologue to UniRef100_Q0DG18 Cluster: Os05g0557700 protein; n=1; Oryza sativa Japonica Group|Rep: Os05g0557700 protein - Oryza sativa subsp. japonica (Rice), partial (15%)"	-	-	-
TC452917	1036	19	57	5.159381131	15.63472619	1.599484024	Up	8.00E-06	0.000176407	"similar to UniRef100_A0R393 Cluster: LysA protein; n=1; Mycobacterium smegmatis str. MC2 155|Rep: LysA protein - Mycobacterium smegmatis (strain ATCC 700084 / mc(2)155), partial (9%)"	-	-	-
TC410152	658	17	51	7.268198726	22.02517978	1.599484024	Up	2.45E-05	0.000462384	"similar to UniRef100_Q0D3C7 Cluster: Os07g0693700 protein; n=1; Oryza sativa Japonica Group|Rep: Os07g0693700 protein - Oryza sativa subsp. japonica (Rice), partial (19%)"	-	-	-
GH728372	477	20	60	11.79547358	35.74440325	1.599484024	Up	4.58E-06	0.000108998	"similar to UniRef100_Q2QVD9 Cluster: Expressed protein; n=1; Oryza sativa Japonica Group|Rep: Expressed protein - Oryza sativa subsp. japonica (Rice), partial (6%)"	-	-	-
TC404152	927	21	63	6.372991307	19.31238874	1.599484024	Up	2.63E-06	6.69E-05	"similar to UniRef100_Q84ZX8 Cluster: Sucrose-phosphatase; n=1; Zea mays|Rep: Sucrose-phosphatase - Zea mays (Maize), partial (49%)"	-	-	-
TC381675	805	23	69	8.037772709	24.35725764	1.599484024	Up	8.66E-07	2.50E-05	"homologue to UniRef100_Q2QYN0 Cluster: Expressed protein; n=1; Oryza sativa Japonica Group|Rep: Expressed protein - Oryza sativa subsp. japonica (Rice), partial (17%)"	-	-	-
CN011913	573	17	51	8.346378293	25.29244031	1.599484024	Up	2.45E-05	0.000462538	"similar to UniRef100_UPI0000EB1788 Cluster: N-acetyltransferase 6  (Fus-2 protein) (Fusion 2 protein).; n=1; Canis lupus familiaris|Rep: N-acetyltransferase 6  (Fus-2 protein) (Fusion 2 protein). - Canis familiaris, partial (9%)"	-	-	-
TC406124	1132	20	60	4.970354149	15.06190844	1.599484024	Up	4.58E-06	0.000108975	"similar to UniRef100_Q5SMT0 Cluster: GTPase activating protein-like; n=1; Oryza sativa Japonica Group|Rep: GTPase activating protein-like - Oryza sativa subsp. japonica (Rice), partial (40%)"	-	-	-
GH732962	576	24	72	11.72175187	35.52100073	1.599484024	Up	4.98E-07	1.51E-05	-	-	-	-
TC448163	1111	142	426	35.95655298	108.9609095	1.599484024	Up	2.86E-13	2.90E-11	"similar to UniRef100_Q94LY4 Cluster: Sec31p; n=3; Oryza sativa|Rep: Sec31p - Oryza sativa (Rice), partial (24%)"	-	-	-
CJ694098	643	17	51	7.437752351	22.53898646	1.599484024	Up	2.45E-05	0.000462306	"weakly similar to UniRef100_Q0J3C6 Cluster: Os09g0131600 protein; n=1; Oryza sativa Japonica Group|Rep: Os09g0131600 protein - Oryza sativa subsp. japonica (Rice), partial (4%)"	-	-	-
TC434726	850	27	81	8.936112012	27.07953938	1.599484024	Up	9.51E-08	3.41E-06	-	-	-	-
TC400906	652	23	69	9.923937164	30.07299448	1.599484024	Up	8.66E-07	2.50E-05	"similar to UniRef100_Q7EZ58 Cluster: RNA Binding Protein-like; n=1; Oryza sativa Japonica Group|Rep: RNA Binding Protein-like - Oryza sativa subsp. japonica (Rice), partial (45%)"	-	-	-
CF554444	762	20	60	7.383780704	22.37543353	1.599484024	Up	4.58E-06	0.000108929	"similar to UniRef100_Q2R1N0 Cluster: UDP-glucoronosyl and UDP-glucosyl transferase family protein, expressed; n=1; Oryza sativa Japonica Group|Rep: UDP-glucoronosyl and UDP-glucosyl transferase family protein, expressed - Oryza sativa subsp. japonica (Rice), partial (35%)"	GO:0005634//nucleus;GO:0000786//nucleosome	GO:0003677//DNA binding	GO:0006334//nucleosome assembly;GO:0007283//spermatogenesis;GO:0007076//mitotic chromosome condensation
TC408225	652	18	54	7.766559519	23.53538698	1.599484024	Up	1.40E-05	0.000286598	"similar to UniRef100_Q0DJR0 Cluster: Os05g0241000 protein; n=4; Oryza sativa|Rep: Os05g0241000 protein - Oryza sativa subsp. japonica (Rice), partial (18%)"	-	-	-
CD929875	590	18	54	8.582706452	26.00859714	1.599484024	Up	1.40E-05	0.000286546	-	-	-	-
CV780698	771	16	48	5.838070969	17.69139336	1.599484024	Up	4.29E-05	0.000751591	"similar to UniRef100_A9RFF7 Cluster: Predicted protein; n=1; Physcomitrella patens subsp. patens|Rep: Predicted protein - Physcomitrella patens subsp. patens, partial (68%)"	-	GO:0008234//cysteine-type peptidase activity	GO:0008150//biological_process
CA497112	372	18	54	13.61235701	41.25019439	1.599484024	Up	1.40E-05	0.000286702	"similar to UniRef100_A7P2X5 Cluster: Chromosome chr1 scaffold_5, whole genome shotgun sequence; n=1; Vitis vinifera|Rep: Chromosome chr1 scaffold_5, whole genome shotgun sequence - Vitis vinifera (Grape), partial (55%)"	-	-	-
TC451267	1032	35	105	9.540960822	28.91244245	1.599484024	Up	1.18E-09	6.17E-08	-	-	-	-
TC432154	1269	28	84	6.2072634	18.81017533	1.599484024	Up	5.48E-08	2.07E-06	"homologue to UniRef100_Q0J198 Cluster: Os09g0454600 protein; n=1; Oryza sativa Japonica Group|Rep: Os09g0454600 protein - Oryza sativa subsp. japonica (Rice), partial (86%)"	GO:0005740//mitochondrial envelope;GO:0005743//mitochondrial inner membrane;GO:0009536//plastid;GO:0005739//mitochondrion	GO:0015114//phosphate transmembrane transporter activity;GO:0005488//binding;GO:0022857//transmembrane transporter activity	GO:0006810//transport;GO:0009409//response to cold;GO:0006950//response to stress;GO:0006817//phosphate transport
TC414564	844	17	51	5.666439291	17.17128945	1.599484024	Up	2.45E-05	0.000462461	"similar to UniRef100_Q8LLA7 Cluster: CI2C; n=1; Hordeum vulgare|Rep: CI2C - Hordeum vulgare (Barley), partial (78%)"	GO:0009536//plastid	-	-
CJ571819	844	17	51	5.666439291	17.17128945	1.599484024	Up	2.45E-05	0.000462229	"similar to UniRef100_Q9FNU9 Cluster: Mitochondrial processing peptidase alpha-chain; n=1; Dactylis glomerata|Rep: Mitochondrial processing peptidase alpha-chain - Dactylis glomerata (Orchard grass) (Cock's-foot grass), partial (48%)"	-	-	-
TC399791	630	16	48	7.144686853	21.65089568	1.599484024	Up	4.29E-05	0.000751474	-	-	-	-
BJ259409	508	26	78	14.39837237	43.63209538	1.599484024	Up	1.65E-07	5.60E-06	"homologue to UniRef100_Q6YX79 Cluster: GHMP kinase-like protein; n=1; Oryza sativa Japonica Group|Rep: GHMP kinase-like protein - Oryza sativa subsp. japonica (Rice), partial (14%)"	-	-	-
TC403968	1545	23	69	4.187965716	12.69099832	1.599484024	Up	8.66E-07	2.50E-05	"similar to UniRef100_Q9FRZ1 Cluster: Response regulator 4; n=1; Zea mays|Rep: Response regulator 4 - Zea mays (Maize), partial (65%)"	GO:0005575//cellular_component;GO:0005737//cytoplasm	GO:0003677//DNA binding;GO:0030528//transcription regulator activity;GO:0000156//two-component response regulator activity	"GO:0006355//regulation of transcription, DNA-dependent;GO:0006950//response to stress;GO:0009736//cytokinin mediated signaling pathway;GO:0000160//two-component signal transduction system (phosphorelay);GO:0009735//response to cytokinin stimulus"
TC460397	872	181	540	58.39368132	175.9755999	1.591491233	Up	1.30E-13	1.52E-11	"UniRef100_P31922 Cluster: Sucrose synthase 1; n=1; Hordeum vulgare|Rep: Sucrose synthase 1 - Hordeum vulgare (Barley), partial (21%)"	-	-	-
TC428351	757	158	471	58.7171507	176.8073061	1.590324025	Up	3.77E-15	6.13E-13	"homologue to UniRef100_Q8RW01 Cluster: Glutathione transferase; n=1; Triticum aestivum|Rep: Glutathione transferase - Triticum aestivum (Wheat), partial (50%)"	-	-	-
TC429501	1155	45	134	10.96059915	32.96840933	1.588757617	Up	7.65E-12	5.83E-10	"similar to UniRef100_A6UTQ6 Cluster: Homoaconitate hydratase family protein; n=1; Methanococcus aeolicus Nankai-3|Rep: Homoaconitate hydratase family protein - Methanococcus aeolicus (strain Nankai-3 / ATCC BAA-1280), partial (6%)"	-	-	-
TC446065	1801	134	399	20.93123487	62.95559929	1.588677269	Up	0	0	-	-	-	-
TC418685	503	131	390	73.26677509	220.3290701	1.588428836	Up	7.86E-14	1.00E-11	-	GO:0016023//cytoplasmic membrane-bounded vesicle;GO:0005739//mitochondrion	GO:0008289//lipid binding;GO:0003674//molecular_function	GO:0009733//response to auxin stimulus;GO:0006869//lipid transport;GO:0010102//lateral root morphogenesis;GO:0008150//biological_process
TC377567	1220	43	128	9.915449121	29.81434815	1.588256769	Up	2.28E-11	1.61E-09	"similar to UniRef100_Q41042 Cluster: L; n=1; Pisum sativum|Rep: L - Pisum sativum (Garden pea), partial (14%)"	-	-	-
TC430632	908	43	128	13.32251974	40.05892593	1.588256769	Up	2.28E-11	1.61E-09	"similar to UniRef100_Q8GT62 Cluster: ATP-dependent Clp protease ATP-binding subunit; n=1; Oryza sativa Indica Group|Rep: ATP-dependent Clp protease ATP-binding subunit - Oryza sativa subsp. indica (Rice), partial (32%)"	-	-	-
TC419278	1197	201	598	47.23954136	141.9653028	1.587471506	Up	5.13E-14	6.95E-12	"homologue to UniRef100_P52894 Cluster: Alanine aminotransferase 2; n=1; Hordeum vulgare|Rep: Alanine aminotransferase 2 - Hordeum vulgare (Barley), partial (17%)"	-	-	-
TC384625	1238	40	119	9.089565261	27.31501833	1.587411192	Up	1.16E-10	7.28E-09	"weakly similar to UniRef100_A7P3G6 Cluster: Chromosome chr1 scaffold_5, whole genome shotgun sequence; n=1; Vitis vinifera|Rep: Chromosome chr1 scaffold_5, whole genome shotgun sequence - Vitis vinifera (Grape), partial (48%)"	GO:0016020//membrane	-	-
CA628258	561	39	116	19.5571475	58.75844683	1.5871003	Up	2.01E-10	1.21E-08	"homologue to UniRef100_A7UME4 Cluster: Xylanase inhibitor 602OS; n=1; Triticum aestivum|Rep: Xylanase inhibitor 602OS - Triticum aestivum (Wheat), partial (28%)"	-	-	-
AL818866	514	38	113	20.79812783	62.47273279	1.586772972	Up	3.47E-10	2.00E-08	-	-	-	-
CA615279	516	35	104	19.08192164	57.27417171	1.585678224	Up	1.79E-09	9.05E-08	"weakly similar to UniRef100_A7ELP9 Cluster: Superoxide dismutase; n=1; Sclerotinia sclerotiorum 1980|Rep: Superoxide dismutase - Sclerotinia sclerotiorum (strain ATCC 18683 / 1980 / Ss-1) (Whitemold) (Whetzelinia sclerotiorum), partial (11%)"	-	-	-
BJ317882	920	35	104	10.7024691	32.12333979	1.585678224	Up	1.79E-09	9.05E-08	"homologue to UniRef100_A1X1E5 Cluster: Polyubiquitin; n=1; Thlaspi caerulescens|Rep: Polyubiquitin - Thlaspi caerulescens (Alpine penny-cress) (Thlaspi calaminare), partial (33%)"	GO:0005622//intracellular;GO:0016023//cytoplasmic membrane-bounded vesicle	GO:0005515//protein binding	GO:0006464//protein modification process;GO:0006511//ubiquitin-dependent protein catabolic process
CJ660027	712	34	101	13.43391787	40.31034914	1.585270165	Up	3.09E-09	1.50E-07	-	-	-	-
TC455014	509	32	95	17.68625822	53.03725059	1.584377132	Up	9.25E-09	4.06E-07	"homologue to UniRef100_Q0JEY1 Cluster: Os04g0185500 protein; n=2; Oryza sativa Japonica Group|Rep: Os04g0185500 protein - Oryza sativa subsp. japonica (Rice), partial (3%)"	-	-	-
CJ689678	697	30	89	12.10855286	36.2854412	1.583364359	Up	2.77E-08	1.11E-06	"similar to UniRef100_Q0J2B4 Cluster: Os09g0362600 protein; n=1; Oryza sativa Japonica Group|Rep: Os09g0362600 protein - Oryza sativa subsp. japonica (Rice), partial (29%)"	-	-	-
TC378153	2055	90	267	12.3206735	36.92109856	1.583364359	Up	0	0	"homologue to UniRef100_Q6VEF2 Cluster: Monosaccharide transporter 4; n=1; Oryza sativa Japonica Group|Rep: Monosaccharide transporter 4 - Oryza sativa subsp. japonica (Rice), partial (96%)"	GO:0016020//membrane;GO:0016023//cytoplasmic membrane-bounded vesicle;GO:0009536//plastid;GO:0005739//mitochondrion	GO:0015144//carbohydrate transmembrane transporter activity;GO:0005351//sugar:hydrogen symporter activity;GO:0005215//transporter activity	GO:0006810//transport;GO:0008643//carbohydrate transport
TC436155	980	30	89	8.611899331	25.80709441	1.583364359	Up	2.77E-08	1.11E-06	"homologue to UniRef100_A8J3M2 Cluster: Predicted protein; n=1; Chlamydomonas reinhardtii|Rep: Predicted protein - Chlamydomonas reinhardtii, partial (5%)"	-	-	-
CJ930688	785	29	86	10.39278892	31.13178153	1.582805283	Up	4.81E-08	1.83E-06	"similar to UniRef100_Q8W3L6 Cluster: Urease; n=1; Oryza sativa Indica Group|Rep: Urease - Oryza sativa subsp. indica (Rice), partial (31%)"	-	GO:0009039//urease activity	GO:0006807//nitrogen compound metabolic process;GO:0019627//urea metabolic process
TC379171	1108	56	166	14.2184427	42.57390701	1.582206033	Up	5.08E-14	6.94E-12	"UniRef100_P93176 Cluster: Tubulin beta chain; n=2; Hordeum vulgare|Rep: Tubulin beta chain - Hordeum vulgare (Barley), partial (59%)"	GO:0045298//tubulin complex;GO:0005874//microtubule;GO:0005881//cytoplasmic microtubule;GO:0005880//nuclear microtubule;GO:0005856//cytoskeleton;GO:0015630//microtubule cytoskeleton;GO:0005828//kinetochore microtubule;GO:0009536//plastid;GO:0005827//polar microtubule;GO:0005816//spindle pole body;GO:0005575//cellular_component	GO:0005515//protein binding;GO:0005525//GTP binding;GO:0015187//glycine transmembrane transporter activity;GO:0003674//molecular_function;GO:0005200//structural constituent of cytoskeleton;GO:0051082//unfolded protein binding;GO:0005198//structural molecule activity	GO:0007051//spindle organization;GO:0007635//chemosensory behavior;GO:0000743//nuclear migration involved in conjugation with cellular fusion;GO:0016203//muscle attachment;GO:0009612//response to mechanical stimulus;GO:0045143//homologous chromosome segregation;GO:0015816//glycine transport;GO:0050974//detection of mechanical stimulus involved in sensory perception;GO:0008150//biological_process;GO:0007638//mechanosensory behavior;GO:0030473//nuclear migration along microtubule;GO:0009792//embryo development ending in birth or egg hatching;GO:0000212//meiotic spindle organization;GO:0000070//mitotic sister chromatid segregation;GO:0040016//embryonic cleavage;GO:0007017//microtubule-based process;GO:0031122//cytoplasmic microtubule organization;GO:0007018//microtubule-based movement;GO:0009409//response to cold;GO:0007626//locomotory behavior;GO:0035046//pronuclear migration;GO:0040007//growth;GO:0002119//nematode larval development
TC386097	755	56	166	20.86627087	62.47932313	1.582206033	Up	5.08E-14	6.93E-12	"homologue to UniRef100_Q84UD2 Cluster: GAMYB-binding protein; n=1; Hordeum vulgare subsp. vulgare|Rep: GAMYB-binding protein - Hordeum vulgare var. distichum (Two-rowed barley), partial (22%)"	-	-	-
TC401271	1227	28	83	6.419736964	19.22244864	1.582206033	Up	8.33E-08	3.03E-06	"homologue to UniRef100_Q10EF8 Cluster: HEAT repeat family protein, expressed; n=2; Oryza sativa Japonica Group|Rep: HEAT repeat family protein, expressed - Oryza sativa subsp. japonica (Rice), partial (37%)"	-	-	-
TC416000	709	27	80	10.71325135	32.06409092	1.581562116	Up	1.45E-07	4.98E-06	-	-	-	-
BQ241089	670	26	77	10.91697487	32.6581141	1.580868346	Up	2.51E-07	8.18E-06	"similar to UniRef100_Q8RY22 Cluster: Protease Do-like 7; n=1; Arabidopsis thaliana|Rep: Protease Do-like 7 - Arabidopsis thaliana (Mouse-ear cress), partial (14%)"	-	-	-
TC423537	748	26	77	9.77857375	29.25258883	1.580868346	Up	2.51E-07	8.17E-06	"similar to UniRef100_Q6ZJN4 Cluster: Phosphatidylinositol 3,5-kinase-like; n=1; Oryza sativa Japonica Group|Rep: Phosphatidylinositol 3,5-kinase-like - Oryza sativa subsp. japonica (Rice), partial (11%)"	-	-	-
CA484028	531	26	77	13.77471406	41.20703662	1.580868346	Up	2.51E-07	8.18E-06	-	-	-	-
TC391510	738	25	74	9.529879567	28.49381088	1.580118699	Up	4.36E-07	1.34E-05	-	-	-	-
CJ659200	810	25	74	8.682779161	25.96102769	1.580118699	Up	4.36E-07	1.34E-05	-	-	-	-
TC399998	1809	74	219	11.50792223	34.40176521	1.579855217	Up	8.66E-15	1.37E-12	"similar to UniRef100_UPI0000196FB7 Cluster: transducin family protein / WD-40 repeat family protein; n=1; Arabidopsis thaliana|Rep: transducin family protein / WD-40 repeat family protein - Arabidopsis thaliana, partial (26%)"	-	-	-
TC443058	1042	73	216	19.7087421	58.90622769	1.579584467	Up	0	0	"similar to UniRef100_Q6DKU6 Cluster: Ethylene-responsive factor-like protein 1; n=1; Zea mays|Rep: Ethylene-responsive factor-like protein 1 - Zea mays (Maize), partial (55%)"	-	-	-
TC440302	798	24	71	8.460813378	25.28311831	1.579306142	Up	7.58E-07	2.21E-05	"similar to UniRef100_Q0JLP6 Cluster: Os01g0584200 protein; n=1; Oryza sativa Japonica Group|Rep: Os01g0584200 protein - Oryza sativa subsp. japonica (Rice), partial (25%)"	-	-	-
CA500458	675	84	248	35.00896558	104.4054303	1.576400411	Up	0	0	"similar to UniRef100_Q0DE21 Cluster: Os06g0183800 protein; n=1; Oryza sativa Japonica Group|Rep: Os06g0183800 protein - Oryza sativa subsp. japonica (Rice), partial (16%)"	-	-	-
TC432417	1084	21	62	5.449965813	16.25315162	1.576400411	Up	4.00E-06	9.66E-05	-	-	-	-
TC456376	857	82	242	26.91762856	80.24347422	1.575832756	Up	0	0	"similar to UniRef100_Q0IE00 Cluster: Glycosyl transferase, group 1 family protein; n=1; Synechococcus sp. CC9311|Rep: Glycosyl transferase, group 1 family protein - Synechococcus sp. (strain CC9311), partial (5%)"	-	-	-
BJ245075	517	121	357	65.84132964	196.224329	1.57543855	Up	0	0	"similar to UniRef100_Q6K8E9 Cluster: Zinc finger-like; n=2; Oryza sativa|Rep: Zinc finger-like - Oryza sativa subsp. japonica (Rice), partial (22%)"	-	-	-
TC445555	943	20	59	5.966533294	17.7793344	1.575236478	Up	6.98E-06	0.000156596	"similar to UniRef100_Q8GW61 Cluster: Sugar transport protein 14; n=1; Arabidopsis thaliana|Rep: Sugar transport protein 14 - Arabidopsis thaliana (Mouse-ear cress), partial (37%)"	-	-	-
TC418031	605	20	59	9.299902308	27.71225181	1.575236478	Up	6.98E-06	0.000156628	"similar to UniRef100_A7PTX7 Cluster: Chromosome chr7 scaffold_31, whole genome shotgun sequence; n=1; Vitis vinifera|Rep: Chromosome chr7 scaffold_31, whole genome shotgun sequence - Vitis vinifera (Grape), partial (22%)"	-	-	-
TC408606	1008	40	118	11.16357321	33.26569909	1.575236478	Up	1.76E-10	1.07E-08	"homologue to UniRef100_Q0J8R4 Cluster: Os04g0691500 protein; n=1; Oryza sativa Japonica Group|Rep: Os04g0691500 protein - Oryza sativa subsp. japonica (Rice), partial (33%)"	-	-	-
CJ706350	711	19	56	7.517748033	22.3817276	1.573948932	Up	1.22E-05	0.000254169	"similar to UniRef100_Q0DIG5 Cluster: Os05g0391500 protein; n=1; Oryza sativa Japonica Group|Rep: Os05g0391500 protein - Oryza sativa subsp. japonica (Rice), partial (24%)"	-	-	-
BF482644	462	37	109	22.53012047	67.04396674	1.573252482	Up	9.07E-10	4.89E-08	"homologue to UniRef100_A2YX04 Cluster: Squamosa promoter-binding-like protein 15; n=2; Oryza sativa|Rep: Squamosa promoter-binding-like protein 15 - Oryza sativa subsp. indica (Rice), partial (13%)"	-	-	-
TC427032	817	18	53	6.198037707	18.4343994	1.572516976	Up	2.13E-05	0.000410195	-	-	-	-
BJ280147	659	18	53	7.684061922	22.85417953	1.572516976	Up	2.13E-05	0.000410335	"similar to UniRef100_Q5Z8Y3 Cluster: ABC transporter-like; n=1; Oryza sativa Japonica Group|Rep: ABC transporter-like - Oryza sativa subsp. japonica (Rice), partial (21%)"	-	-	-
BQ743232	698	18	53	7.254723219	21.5772268	1.572516976	Up	2.13E-05	0.000410265	"similar to UniRef100_Q6Z5M6 Cluster: Transducin / WD-40 repeat protein-like; n=1; Oryza sativa Japonica Group|Rep: Transducin / WD-40 repeat protein-like - Oryza sativa subsp. japonica (Rice), partial (17%)"	-	-	-
TC423883	2005	107	315	15.01319641	44.64484879	1.572262555	Up	0	0	"weakly similar to UniRef100_A7NWC3 Cluster: Chromosome chr5 scaffold_2, whole genome shotgun sequence; n=1; Vitis vinifera|Rep: Chromosome chr5 scaffold_2, whole genome shotgun sequence - Vitis vinifera (Grape), partial (17%)"	-	-	-
TC387319	2311	105	309	12.78183241	37.99563557	1.571739034	Up	0	0	"UniRef100_Q8H0K3 Cluster: Sulphate transporter; n=1; Triticum aestivum|Rep: Sulphate transporter - Triticum aestivum (Wheat), complete"	GO:0016020//membrane;GO:0009536//plastid	GO:0015116//sulfate transmembrane transporter activity	-
TC414964	1203	17	50	3.975456992	11.81080656	1.570914872	Up	3.74E-05	0.000665643	"similar to UniRef100_Q5NB82 Cluster: Nodule inception protein-like; n=1; Oryza sativa Japonica Group|Rep: Nodule inception protein-like - Oryza sativa subsp. japonica (Rice), partial (28%)"	-	-	-
TC461783	1150	17	50	4.158673706	12.35513069	1.570914872	Up	3.74E-05	0.000665853	"homologue to UniRef100_A0SQ39 Cluster: VIL3 protein; n=2; Triticum monococcum|Rep: VIL3 protein - Triticum monococcum subsp. aegilopoides, partial (54%)"	-	-	-
TC406813	701	34	100	13.64472115	40.53751866	1.570914872	Up	4.68E-09	2.19E-07	"similar to UniRef100_Q2QNG8 Cluster: Expressed protein; n=1; Oryza sativa Japonica Group|Rep: Expressed protein - Oryza sativa subsp. japonica (Rice), partial (5%)"	-	-	-
TC392358	1271	17	50	3.762765352	11.17891447	1.570914872	Up	3.74E-05	0.000665748	"similar to UniRef100_UPI000150582C Cluster: binding; n=1; Arabidopsis thaliana|Rep: binding - Arabidopsis thaliana, partial (68%)"	GO:0009536//plastid	-	-
CV782550	728	33	97	12.75223555	37.86304473	1.570040246	Up	8.10E-09	3.60E-07	"homologue to UniRef100_P15290 Cluster: Oxalate oxidase GF-2.8 precursor; n=1; Triticum aestivum|Rep: Oxalate oxidase GF-2.8 precursor - Triticum aestivum (Wheat), partial (88%)"	GO:0016023//cytoplasmic membrane-bounded vesicle	-	-
CD914425	658	49	144	20.94951398	62.18874291	1.569736681	Up	2.02E-12	1.67E-10	"similar to UniRef100_Q0JF82 Cluster: Os04g0129500 protein; n=1; Oryza sativa Japonica Group|Rep: Os04g0129500 protein - Oryza sativa subsp. japonica (Rice), partial (12%)"	-	-	-
TC428393	469	32	94	19.1946811	56.95478155	1.569110375	Up	1.40E-08	5.94E-07	-	-	-	-
TC460229	1379	78	229	15.91234191	47.18961083	1.568323093	Up	0	0	"similar to UniRef100_A7QYN8 Cluster: Chromosome undetermined scaffold_252, whole genome shotgun sequence; n=1; Vitis vinifera|Rep: Chromosome undetermined scaffold_252, whole genome shotgun sequence - Vitis vinifera (Grape), partial (31%)"	-	-	-
CJ664823	775	30	88	10.88988561	32.26681872	1.567062546	Up	4.20E-08	1.62E-06	"weakly similar to UniRef100_A4WHU9 Cluster: Glycosyl transferase, group 1; n=1; Pyrobaculum arsenaticum DSM 13514|Rep: Glycosyl transferase, group 1 - Pyrobaculum arsenaticum (strain DSM 13514 / JCM 11321), partial (7%)"	-	-	-
TC408943	1262	30	88	6.687528799	19.81520167	1.567062546	Up	4.20E-08	1.62E-06	"similar to UniRef100_A7P0F7 Cluster: Chromosome chr19 scaffold_4, whole genome shotgun sequence; n=1; Vitis vinifera|Rep: Chromosome chr19 scaffold_4, whole genome shotgun sequence - Vitis vinifera (Grape), partial (35%)"	-	-	-
TC434742	1260	30	88	6.698143924	19.84665437	1.567062546	Up	4.20E-08	1.62E-06	"similar to UniRef100_Q93Y95 Cluster: Pollen signalling protein with adenylyl cyclase activity; n=1; Zea mays|Rep: Pollen signalling protein with adenylyl cyclase activity - Zea mays (Maize), partial (45%)"	-	-	-
TC398379	1493	44	129	8.290803732	24.5530293	1.56631716	Up	3.01E-11	2.08E-09	"similar to UniRef100_Q9MAY4 Cluster: ABC transporter homolog; n=1; Populus nigra|Rep: ABC transporter homolog - Populus nigra (Lombardy poplar), partial (70%)"	GO:0005740//mitochondrial envelope;GO:0016020//membrane;GO:0009536//plastid;GO:0005739//mitochondrion;GO:0043190//ATP-binding cassette (ABC) transporter complex	"GO:0005524//ATP binding;GO:0042626//ATPase activity, coupled to transmembrane movement of substances;GO:0000166//nucleotide binding;GO:0005215//transporter activity"	GO:0006810//transport
TC371127	915	44	129	13.52805461	40.06303033	1.56631716	Up	3.01E-11	2.08E-09	"similar to UniRef100_A7PLV1 Cluster: Chromosome chr14 scaffold_21, whole genome shotgun sequence; n=1; Vitis vinifera|Rep: Chromosome chr14 scaffold_21, whole genome shotgun sequence - Vitis vinifera (Grape), partial (35%)"	-	-	-
BE444247	610	29	85	13.37432672	39.59718114	1.565931464	Up	7.28E-08	2.69E-06	"similar to UniRef100_A7PP42 Cluster: Chromosome chr8 scaffold_23, whole genome shotgun sequence; n=1; Vitis vinifera|Rep: Chromosome chr8 scaffold_23, whole genome shotgun sequence - Vitis vinifera (Grape), partial (6%)"	-	-	-
TC392053	1460	29	85	5.58790363	16.54402774	1.565931464	Up	7.28E-08	2.69E-06	"weakly similar to UniRef100_Q0D698 Cluster: Os07g0498800 protein; n=1; Oryza sativa Japonica Group|Rep: Os07g0498800 protein - Oryza sativa subsp. japonica (Rice), partial (30%)"	-	-	-
TC375069	1678	288	844	48.28411735	142.930749	1.565695711	Up	3.46E-14	4.92E-12	"weakly similar to UniRef100_A7QGB4 Cluster: Chromosome undetermined scaffold_91, whole genome shotgun sequence; n=1; Vitis vinifera|Rep: Chromosome undetermined scaffold_91, whole genome shotgun sequence - Vitis vinifera (Grape), partial (52%)"	GO:0005739//mitochondrion	-	-
TC414508	639	57	167	25.0944547	74.26612984	1.565335802	Up	1.03E-13	1.26E-11	"homologue to UniRef100_Q0JRB9 Cluster: Os01g0109700 protein; n=3; Oryza sativa Japonica Group|Rep: Os01g0109700 protein - Oryza sativa subsp. japonica (Rice), partial (16%)"	-	-	-
BE518057	424	28	82	18.57787088	54.95701999	1.564718606	Up	1.26E-07	4.42E-06	"similar to UniRef100_Q0DV25 Cluster: Os03g0153500 protein; n=1; Oryza sativa Japonica Group|Rep: Os03g0153500 protein - Oryza sativa subsp. japonica (Rice), partial (30%)"	-	-	-
TC429096	817	27	79	9.297056561	27.47768967	1.563414769	Up	2.19E-07	7.24E-06	"similar to UniRef100_Q2L3B1 Cluster: Gibberellin MYB transcription factor; n=1; Brachypodium sylvaticum|Rep: Gibberellin MYB transcription factor - Brachypodium sylvaticum (False brome), partial (21%)"	-	-	-
BE412166	804	39	114	13.64621859	40.29247844	1.562009319	Up	4.59E-10	2.59E-08	"similar to UniRef100_A2ZAC2 Cluster: E3 ubiquitin-protein ligase BRE1-like 2; n=2; Oryza sativa|Rep: E3 ubiquitin-protein ligase BRE1-like 2 - Oryza sativa subsp. indica (Rice), partial (22%)"	-	-	-
TC440831	1249	63	184	14.18998305	41.86302087	1.560803556	Up	0	0	"similar to UniRef100_Q0IXI6 Cluster: Os10g0431000 protein; n=1; Oryza sativa Japonica Group|Rep: Os10g0431000 protein - Oryza sativa subsp. japonica (Rice), partial (64%)"	-	-	-
AL810571	549	37	108	18.95977351	55.90190278	1.55995566	Up	1.37E-09	7.09E-08	"weakly similar to UniRef100_Q10RI3 Cluster: YT521-B-like family protein, expressed; n=1; Oryza sativa Japonica Group|Rep: YT521-B-like family protein, expressed - Oryza sativa subsp. japonica (Rice), partial (7%)"	-	-	-
TC388390	1093	74	216	19.04650624	56.15762969	1.55995566	Up	8.66E-15	1.36E-12	"similar to UniRef100_Q10R79 Cluster: Expressed protein; n=2; Oryza sativa Japonica Group|Rep: Expressed protein - Oryza sativa subsp. japonica (Rice), partial (9%)"	-	-	-
TC410646	617	47	137	21.42971816	63.09727195	1.557964755	Up	8.84E-12	6.69E-10	"similar to UniRef100_Q6H547 Cluster: RNA binding protein Rp120; n=1; Oryza sativa Japonica Group|Rep: RNA binding protein Rp120 - Oryza sativa subsp. japonica (Rice), partial (15%)"	-	-	-
CD930730	597	35	102	16.4929172	48.55131758	1.557663848	Up	4.09E-09	1.93E-07	"homologue to UniRef100_Q6RK61 Cluster: Auxin transporter PIN1; n=1; Triticum aestivum|Rep: Auxin transporter PIN1 - Triticum aestivum (Wheat), partial (25%)"	-	-	-
CK217741	925	93	271	28.28427045	83.25354549	1.557511754	Up	3.69E-14	5.21E-12	"similar to UniRef100_Q0D8K2 Cluster: Os07g0152700 protein; n=1; Oryza sativa Japonica Group|Rep: Os07g0152700 protein - Oryza sativa subsp. japonica (Rice), partial (91%)"	-	-	-
TC404570	1117	23	67	5.792665202	17.04499229	1.557048758	Up	2.00E-06	5.25E-05	"homologue to UniRef100_O48542 Cluster: Peptide transporter; n=1; Hordeum vulgare|Rep: Peptide transporter - Hordeum vulgare (Barley), partial (44%)"	-	-	-
TC382858	1349	88	256	18.35162338	53.92661934	1.555089905	Up	1.29E-14	1.99E-12	"weakly similar to UniRef100_P52577 Cluster: Isoflavone reductase homolog P3; n=1; Arabidopsis thaliana|Rep: Isoflavone reductase homolog P3 - Arabidopsis thaliana (Mouse-ear cress), partial (58%)"	GO:0005739//mitochondrion	-	-
TC438859	1046	66	192	17.75072176	52.16085766	1.555089905	Up	0	0	-	-	-	-
CJ702205	695	22	64	8.905158253	26.16798902	1.555089905	Up	3.48E-06	8.56E-05	-	-	-	-
TC421325	959	33	96	9.680529175	28.44643228	1.555089905	Up	1.22E-08	5.25E-07	"weakly similar to UniRef100_Q0J3C6 Cluster: Os09g0131600 protein; n=1; Oryza sativa Japonica Group|Rep: Os09g0131600 protein - Oryza sativa subsp. japonica (Rice), partial (5%)"	-	-	-
TC421470	1251	22	64	4.947310141	14.53777168	1.555089905	Up	3.48E-06	8.56E-05	-	-	-	-
TC455532	1989	161	468	22.77166879	66.86306019	1.553969365	Up	0	0	-	GO:0016020//membrane	-	-
BJ248046	644	21	61	9.17354494	26.91653471	1.552941438	Up	6.07E-06	0.000139054	"similar to UniRef100_A7Q5S9 Cluster: Chromosome chr14 scaffold_54, whole genome shotgun sequence; n=1; Vitis vinifera|Rep: Chromosome chr14 scaffold_54, whole genome shotgun sequence - Vitis vinifera (Grape), partial (11%)"	-	-	-
CJ660381	795	42	122	14.86229671	43.60817196	1.552941438	Up	1.35E-10	8.32E-09	"similar to UniRef100_A7QJZ5 Cluster: Chromosome undetermined scaffold_109, whole genome shotgun sequence; n=1; Vitis vinifera|Rep: Chromosome undetermined scaffold_109, whole genome shotgun sequence - Vitis vinifera (Grape), partial (4%)"	-	-	-
TC373133	823	21	61	7.178326781	21.06227018	1.552941438	Up	6.07E-06	0.00013911	"weakly similar to UniRef100_Q9AXL6 Cluster: Beta-glucosidase; n=1; Musa acuminata|Rep: Beta-glucosidase - Musa acuminata (Banana), partial (17%)"	-	-	-
TC383586	772	21	61	7.65254267	22.45368958	1.552941438	Up	6.07E-06	0.000139082	"similar to UniRef100_Q0JRD3 Cluster: Os01g0107000 protein; n=1; Oryza sativa Japonica Group|Rep: Os01g0107000 protein - Oryza sativa subsp. japonica (Rice), partial (42%)"	-	-	-
TC378723	822	84	244	28.74823816	84.3515735	1.552941438	Up	0	0	"similar to UniRef100_A7R8Q7 Cluster: Chromosome undetermined scaffold_2862, whole genome shotgun sequence; n=1; Vitis vinifera|Rep: Chromosome undetermined scaffold_2862, whole genome shotgun sequence - Vitis vinifera (Grape), partial (14%)"	-	-	-
BG605189	611	21	61	9.66900645	28.37029191	1.552941438	Up	6.07E-06	0.000139139	-	-	-	-
CF133063	768	42	122	15.38479933	45.14127176	1.552941438	Up	1.35E-10	8.33E-09	"homologue to UniRef100_Q6ZBH9 Cluster: Probable protein NAP1; n=3; Oryza sativa|Rep: Probable protein NAP1 - Oryza sativa subsp. japonica (Rice), partial (18%)"	-	-	-
TC423348	1023	31	90	8.524910449	25.00011781	1.552178309	Up	3.67E-08	1.44E-06	"homologue to UniRef100_Q8GT51 Cluster: Sugar transporter; n=1; Hordeum vulgare|Rep: Sugar transporter - Hordeum vulgare (Barley), partial (34%)"	GO:0016020//membrane	-	-
TC444272	1244	51	148	11.53329927	33.80776918	1.551549547	Up	1.53E-12	1.30E-10	-	-	-	-
TC441536	738	50	145	19.05975913	55.83246727	1.550574424	Up	2.65E-12	2.16E-10	-	GO:0009536//plastid	-	-
CJ854095	654	39	113	16.77608524	49.09936492	1.549298267	Up	6.92E-10	3.79E-08	"homologue to UniRef100_A4D8H9 Cluster: P450 monooxygenase; n=1; Hordeum vulgare subsp. vulgare|Rep: P450 monooxygenase - Hordeum vulgare var. distichum (Two-rowed barley), partial (38%)"	-	-	-
TC395901	1061	68	197	18.03006508	52.76257978	1.549110502	Up	0	0	"similar to UniRef100_Q0DG18 Cluster: Os05g0557700 protein; n=1; Oryza sativa Japonica Group|Rep: Os05g0557700 protein - Oryza sativa subsp. japonica (Rice), partial (29%)"	-	-	-
TC409770	1804	19	55	2.962926193	8.663658714	1.547953723	Up	1.85E-05	0.000362343	"similar to UniRef100_Q6K987 Cluster: Endoribonuclease L-PSP family protein-like; n=1; Oryza sativa Japonica Group|Rep: Endoribonuclease L-PSP family protein-like - Oryza sativa subsp. japonica (Rice), partial (51%)"	-	-	-
TC414848	736	19	55	7.262389744	21.23538087	1.547953723	Up	1.85E-05	0.000362468	"similar to UniRef100_Q10QN7 Cluster: Oxidoreductase, zinc-binding dehydrogenase family protein, expressed; n=1; Oryza sativa Japonica Group|Rep: Oxidoreductase, zinc-binding dehydrogenase family protein, expressed - Oryza sativa subsp. japonica (Rice), partial (61%)"	-	-	-
TC427287	1026	38	110	10.41933499	30.4663554	1.547953723	Up	1.20E-09	6.25E-08	-	-	-	-
CA696062	593	19	55	9.013691149	26.35622314	1.547953723	Up	1.85E-05	0.000362217	"weakly similar to UniRef100_Q2QW13 Cluster: Leucine Rich Repeat family protein, expressed; n=1; Oryza sativa Japonica Group|Rep: Leucine Rich Repeat family protein, expressed - Oryza sativa subsp. japonica (Rice), partial (9%)"	-	-	-
TC378622	760	19	55	7.03305112	20.56478989	1.547953723	Up	1.85E-05	0.000362405	"similar to UniRef100_Q10B90 Cluster: Expressed protein; n=2; Oryza sativa|Rep: Expressed protein - Oryza sativa subsp. japonica (Rice), partial (39%)"	-	-	-
TC387927	1093	38	110	9.780638338	28.5987929	1.547953723	Up	1.20E-09	6.24E-08	"similar to UniRef100_A7PZ50 Cluster: Chromosome chr4 scaffold_39, whole genome shotgun sequence; n=1; Vitis vinifera|Rep: Chromosome chr4 scaffold_39, whole genome shotgun sequence - Vitis vinifera (Grape), partial (20%)"	-	-	-
TC438826	890	19	55	6.005751519	17.56094418	1.547953723	Up	1.85E-05	0.000362531	"weakly similar to UniRef100_A9YVC9 Cluster: Pyrophosphate-dependent phosphofructokinase beta subunit; n=1; Citrus sinensis x Poncirus trifoliata|Rep: Pyrophosphate-dependent phosphofructokinase beta subunit - Citrus sinensis x Poncirus trifoliata, partial (14%)"	-	-	-
TC390594	1479	19	55	3.614008689	10.56743767	1.547953723	Up	1.85E-05	0.00036228	"similar to UniRef100_Q9M7S1 Cluster: 4-coumarate--CoA ligase 4CL3; n=1; Lolium perenne|Rep: 4-coumarate--CoA ligase 4CL3 - Lolium perenne (Perennial ryegrass), partial (64%)"	-	-	-
TC413462	762	56	162	20.67458597	60.41367053	1.547016604	Up	1.73E-13	1.92E-11	"homologue to UniRef100_Q6YVX5 Cluster: Chloride channel; n=1; Oryza sativa Japonica Group|Rep: Chloride channel - Oryza sativa subsp. japonica (Rice), partial (31%)"	GO:0016020//membrane	-	-
TC394206	690	46	133	18.75480299	54.77441271	1.546242003	Up	2.30E-11	1.62E-09	-	GO:0005634//nucleus;GO:0000786//nucleosome	GO:0003677//DNA binding	GO:0006334//nucleosome assembly;GO:0007283//spermatogenesis;GO:0007076//mitotic chromosome condensation
TC397964	1169	397	1147	95.53879537	278.8201049	1.545176002	Up	6.73E-13	6.15E-11	"homologue to UniRef100_Q53NM9 Cluster: DnaK-type molecular chaperone hsp70-rice; n=1; Oryza sativa Japonica Group|Rep: DnaK-type molecular chaperone hsp70-rice - Oryza sativa subsp. japonica (Rice), partial (47%)"	-	-	GO:0006457//protein folding;GO:0009408//response to heat
GH727050	596	45	130	21.24075842	61.98295429	1.54503624	Up	3.96E-11	2.67E-09	"similar to UniRef100_Q0PCF8 Cluster: DNA ligase IV; n=1; Populus nigra|Rep: DNA ligase IV - Populus nigra (Lombardy poplar), partial (12%)"	-	-	-
TC424154	1460	27	78	5.202530966	15.18157839	1.54503624	Up	3.31E-07	1.05E-05	-	GO:0009536//plastid;GO:0016023//cytoplasmic membrane-bounded vesicle	GO:0003993//acid phosphatase activity;GO:0004722//protein serine/threonine phosphatase activity	GO:0008150//biological_process
TC377308	1124	188	543	47.05386515	137.2804512	1.544741059	Up	1.80E-13	1.98E-11	"homologue to UniRef100_Q41539 Cluster: Endochitinase precursor; n=1; Triticum aestivum|Rep: Endochitinase precursor - Triticum aestivum (Wheat), partial (94%)"	GO:0016023//cytoplasmic membrane-bounded vesicle;GO:0005576//extracellular region;GO:0005739//mitochondrion	GO:0008061//chitin binding;GO:0004568//chitinase activity;GO:0008843//endochitinase activity	GO:0050832//defense response to fungus;GO:0016998//cell wall macromolecule catabolic process;GO:0006032//chitin catabolic process;GO:0005975//carbohydrate metabolic process;GO:0051707//response to other organism
TC430544	1303	114	329	24.61298013	71.75078581	1.543575283	Up	9.30E-14	1.16E-11	"similar to UniRef100_Q49HE1 Cluster: 12-oxo-phytodienoic acid reductase; n=1; Zea mays|Rep: 12-oxo-phytodienoic acid reductase - Zea mays (Maize), partial (90%)"	GO:0009536//plastid;GO:0005739//mitochondrion	GO:0030246//carbohydrate binding;GO:0016629//12-oxophytodienoate reductase activity;GO:0016301//kinase activity	GO:0006952//defense response;GO:0006950//response to stress;GO:0009695//jasmonic acid biosynthetic process
CD911270	664	26	75	11.01562224	32.09728981	1.542900496	Up	5.75E-07	1.72E-05	"similar to UniRef100_Q0E296 Cluster: Os02g0259100 protein; n=1; Oryza sativa Japonica Group|Rep: Os02g0259100 protein - Oryza sativa subsp. japonica (Rice), partial (21%)"	-	-	-
TC440499	806	112	323	39.09189705	113.8787418	1.542556956	Up	0	0	"homologue to UniRef100_Q8LGS9 Cluster: Glutathione-S-transferase 2; n=1; Aegilops tauschii|Rep: Glutathione-S-transferase 2 - Aegilops tauschii (Tausch's goatgrass) (Aegilops squarrosa), partial (77%)"	GO:0005737//cytoplasm	GO:0004364//glutathione transferase activity	-
CJ714840	729	60	173	23.15407776	67.43630316	1.542259155	Up	0	0	"similar to UniRef100_A7NZD1 Cluster: Chromosome chr6 scaffold_3, whole genome shotgun sequence; n=1; Vitis vinifera|Rep: Chromosome chr6 scaffold_3, whole genome shotgun sequence - Vitis vinifera (Grape), partial (18%)"	-	-	-
TC454813	374	34	98	25.57473135	74.46113521	1.541768526	Up	1.07E-08	4.63E-07	-	-	-	-
BQ241352	603	17	49	7.931135592	23.09159583	1.541768526	Up	5.68E-05	0.00095352	"similar to UniRef100_A7PXL8 Cluster: Chromosome chr12 scaffold_36, whole genome shotgun sequence; n=1; Vitis vinifera|Rep: Chromosome chr12 scaffold_36, whole genome shotgun sequence - Vitis vinifera (Grape), partial (3%)"	-	-	-
CA594144	535	17	49	8.939205162	26.0266024	1.541768526	Up	5.68E-05	0.000953379	"similar to UniRef100_A7P5X8 Cluster: Chromosome chr4 scaffold_6, whole genome shotgun sequence; n=1; Vitis vinifera|Rep: Chromosome chr4 scaffold_6, whole genome shotgun sequence - Vitis vinifera (Grape), partial (24%)"	-	-	-
TC460387	975	34	98	9.81020464	28.56252776	1.541768526	Up	1.07E-08	4.63E-07	-	-	-	-
TC402267	1324	193	556	41.00842496	119.3333922	1.541005559	Up	9.13E-14	1.14E-11	"homologue to UniRef100_Q9FPT1 Cluster: Ubiquitin carboxyl-terminal hydrolase 12; n=1; Arabidopsis thaliana|Rep: Ubiquitin carboxyl-terminal hydrolase 12 - Arabidopsis thaliana (Mouse-ear cress), partial (37%)"	-	-	-
CJ944525	560	25	72	12.55901986	36.53588646	1.540590335	Up	9.99E-07	2.83E-05	"similar to UniRef100_Q9ZUI6 Cluster: T2K10.12 protein; n=1; Arabidopsis thaliana|Rep: T2K10.12 protein - Arabidopsis thaliana (Mouse-ear cress), partial (20%)"	GO:0005859//muscle myosin complex;GO:0005863//striated myosin muscle thick filament;GO:0043292//contractile fiber;GO:0016459//myosin complex	GO:0005524//ATP binding;GO:0003774//motor activity;GO:0046982//protein heterodimerization activity;GO:0005516//calmodulin binding;GO:0008307//structural constituent of muscle;GO:0016887//ATPase activity;GO:0042803//protein homodimerization activity;GO:0003779//actin binding;GO:0000146//microfilament motor activity	GO:0000302//response to reactive oxygen species;GO:0006941//striated muscle contraction;GO:0008213;GO:0006936//muscle contraction;GO:0007517//muscle organ development;GO:0006200//ATP catabolic process
TC406798	1136	33	95	8.172207288	23.76404978	1.539983012	Up	1.84E-08	7.63E-07	"similar to UniRef100_A2X2K3 Cluster: Serine/threonine protein phosphatase 2A 55 kDa regulatory subunit B beta isoform; n=1; Oryza sativa Indica Group|Rep: Serine/threonine protein phosphatase 2A 55 kDa regulatory subunit B beta isoform - Oryza sativa subsp. indica (Rice), partial (48%)"	-	-	-
TC399238	663	24	69	10.18360343	29.57404585	1.538083479	Up	1.74E-06	4.64E-05	"weakly similar to UniRef100_Q2UDA7 Cluster: Predicted protein; n=1; Aspergillus oryzae|Rep: Predicted protein - Aspergillus oryzae, partial (3%)"	-	-	-
TC380097	738	64	184	24.39649169	70.8494757	1.538083479	Up	0	0	"weakly similar to UniRef100_A7Q0P8 Cluster: Chromosome chr7 scaffold_42, whole genome shotgun sequence; n=1; Vitis vinifera|Rep: Chromosome chr7 scaffold_42, whole genome shotgun sequence - Vitis vinifera (Grape), partial (18%)"	-	-	-
TC372890	1165	32	92	7.727300802	22.44073522	1.538083479	Up	3.19E-08	1.26E-06	"weakly similar to UniRef100_Q0D3U2 Cluster: Os07g0665700 protein; n=1; Oryza sativa Japonica Group|Rep: Os07g0665700 protein - Oryza sativa subsp. japonica (Rice), partial (5%)"	-	-	-
TC459008	2080	31	89	4.192780476	12.15911179	1.536058644	Up	5.52E-08	2.08E-06	"homologue to UniRef100_Q43210 Cluster: Phenylalanine ammonia-lyase; n=1; Triticum aestivum|Rep: Phenylalanine ammonia-lyase - Triticum aestivum (Wheat), partial (88%)"	GO:0005739//mitochondrion	-	-
CJ728551	710	23	66	9.113249339	26.41561744	1.535353687	Up	3.02E-06	7.60E-05	"homologue to UniRef100_Q0J0S6 Cluster: DNA topoisomerase; n=1; Oryza sativa Japonica Group|Rep: DNA topoisomerase - Oryza sativa subsp. japonica (Rice), partial (26%)"	-	-	-
TC456745	1405	46	132	9.210543816	26.69763471	1.535353687	Up	3.45E-11	2.35E-09	"similar to UniRef100_Q0IYT1 Cluster: Os10g0166500 protein; n=1; Oryza sativa Japonica Group|Rep: Os10g0166500 protein - Oryza sativa subsp. japonica (Rice), partial (20%)"	-	-	-
TC390904	1627	83	238	14.35140118	41.56852205	1.534299855	Up	1.37E-13	1.58E-11	"similar to UniRef100_Q0ITZ1 Cluster: Os11g0206700 protein; n=2; Oryza sativa Japonica Group|Rep: Os11g0206700 protein - Oryza sativa subsp. japonica (Rice), partial (51%)"	-	GO:0004871//signal transducer activity	GO:0007186//G-protein coupled receptor protein signaling pathway
TC433588	1321	45	129	9.583264206	27.74994152	1.533895682	Up	5.94E-11	3.90E-09	"similar to UniRef100_Q9M589 Cluster: Prohibitin; n=1; Zea mays|Rep: Prohibitin - Zea mays (Maize), partial (40%)"	-	-	-
TC397994	3372	307	880	25.61265355	74.16009642	1.533786391	Up	3.09E-14	4.43E-12	"UniRef100_P83970 Cluster: Plasma membrane ATPase; n=1; Triticum aestivum|Rep: Plasma membrane ATPase - Triticum aestivum (Wheat), complete"	GO:0016020//membrane;GO:0016023//cytoplasmic membrane-bounded vesicle;GO:0005886//plasma membrane	"GO:0015662//ATPase activity, coupled to transmembrane movement of ions, phosphorylative mechanism;GO:0005524//ATP binding;GO:0016787//hydrolase activity;GO:0008553//hydrogen-exporting ATPase activity, phosphorylative mechanism;GO:0016887//ATPase activity"	GO:0008152//metabolic process;GO:0006812//cation transport;GO:0006818//hydrogen transport
TC378069	1101	52	149	13.28678141	38.45688725	1.533250326	Up	2.04E-12	1.69E-10	"similar to UniRef100_Q8LGN6 Cluster: Glutathione-S-transferase Cla47; n=1; Triticum aestivum|Rep: Glutathione-S-transferase Cla47 - Triticum aestivum (Wheat), partial (82%)"	-	-	-
CF133957	664	81	232	34.31790005	99.28761649	1.532652516	Up	5.00E-14	6.84E-12	"similar to UniRef100_Q84XA3 Cluster: Inosine monophosphate dehydrogenase; n=1; Vigna unguiculata|Rep: Inosine monophosphate dehydrogenase - Vigna unguiculata (Cowpea), partial (20%)"	-	-	-
TC423653	749	22	63	8.263130822	23.9019818	1.532369828	Up	5.27E-06	0.000123177	-	-	-	-
TC429062	1130	21	60	5.228108797	15.08856668	1.529094696	Up	9.19E-06	0.000198781	-	GO:0005739//mitochondrion;GO:0009536//plastid	-	-
TC383270	723	28	80	10.8949063	31.44320949	1.529094696	Up	2.88E-07	9.24E-06	"homologue to UniRef100_Q84XR3 Cluster: Truncated alcohol dehydrogenase; n=1; Hordeum vulgare subsp. spontaneum|Rep: Truncated alcohol dehydrogenase - Hordeum spontaneum (Barley), partial (92%)"	-	"GO:0008270//zinc ion binding;GO:0004024//alcohol dehydrogenase activity, zinc-dependent"	-
AJ890242	620	48	137	21.77977121	62.79196257	1.527591106	Up	1.75E-11	1.26E-09	"similar to UniRef100_A2WYS7 Cluster: Esterase PIR7B; n=3; Oryza sativa|Rep: Esterase PIR7B - Oryza sativa subsp. indica (Rice), partial (45%)"	-	-	-
BJ319043	642	48	137	21.03342391	60.64021308	1.527591106	Up	1.75E-11	1.26E-09	"homologue to UniRef100_A7PZI5 Cluster: Chromosome chr15 scaffold_40, whole genome shotgun sequence; n=1; Vitis vinifera|Rep: Chromosome chr15 scaffold_40, whole genome shotgun sequence - Vitis vinifera (Grape), partial (10%)"	-	-	-
TC454383	973	61	174	17.6368394	50.81730011	1.526727682	Up	8.24E-14	1.04E-11	"similar to UniRef100_Q6UAL4 Cluster: Myosin heavy chain class VIII A2 protein; n=1; Oryza sativa Japonica Group|Rep: Myosin heavy chain class VIII A2 protein - Oryza sativa subsp. japonica (Rice), partial (28%)"	-	-	-
TC450232	1855	135	385	20.47357199	58.97826536	1.526420562	Up	2.07E-13	2.22E-11	"similar to UniRef100_A7PHB5 Cluster: Chromosome chr17 scaffold_16, whole genome shotgun sequence; n=1; Vitis vinifera|Rep: Chromosome chr17 scaffold_16, whole genome shotgun sequence - Vitis vinifera (Grape), partial (28%)"	-	-	-
TC379924	779	27	77	9.750571515	28.08849351	1.526420562	Up	4.99E-07	1.52E-05	-	GO:0016023//cytoplasmic membrane-bounded vesicle	-	-
BQ240407	535	20	57	10.51671196	30.27584361	1.525483443	Up	1.60E-05	0.000323968	-	-	-	-
TC372701	1240	20	57	4.537452336	13.06256156	1.525483443	Up	1.60E-05	0.000324026	"UniRef100_A2SXR9 Cluster: Urate oxidase; n=1; Triticum aestivum|Rep: Urate oxidase - Triticum aestivum (Wheat), complete"	GO:0005575//cellular_component;GO:0005739//mitochondrion	GO:0004846//urate oxidase activity	GO:0006144//purine base metabolic process
TC392074	1220	39	111	8.993081761	25.85463004	1.523535171	Up	1.56E-09	8.01E-08	"similar to UniRef100_Q2MGR6 Cluster: Intracellular chloride channel; n=1; Medicago truncatula|Rep: Intracellular chloride channel - Medicago truncatula (Barrel medic), complete"	GO:0005575//cellular_component	GO:0004364//glutathione transferase activity;GO:0003674//molecular_function	GO:0008150//biological_process
TC426838	1074	26	74	6.81040332	19.57954602	1.523535171	Up	8.66E-07	2.50E-05	-	GO:0009536//plastid	GO:0003824//catalytic activity	-
TC443814	1832	167	475	25.64453138	73.67893164	1.522600934	Up	1.79E-13	1.97E-11	"UniRef100_P12073 Cluster: DNA-directed RNA polymerase subunit alpha; n=9; Triticeae|Rep: DNA-directed RNA polymerase subunit alpha - Triticum aestivum (Wheat), complete"	GO:0005840//ribosome;GO:0005622//intracellular;GO:0009536//plastid	GO:0003677//DNA binding;GO:0003899//DNA-directed RNA polymerase activity;GO:0003735//structural constituent of ribosome	GO:0006350//transcription;GO:0006412//translation
TC394589	1165	25	71	6.036953751	17.31839349	1.520412453	Up	1.51E-06	4.09E-05	"similar to UniRef100_O23813 Cluster: Ferredoxin-sulfite reductase precursor; n=1; Zea mays|Rep: Ferredoxin-sulfite reductase precursor - Zea mays (Maize), partial (44%)"	-	-	-
TC448856	382	68	193	50.07826976	143.5717935	1.519515719	Up	0	0	"similar to UniRef100_Q9MMA1 Cluster: NADH dehydrogenase subunit 2; n=1; Centropus phasianinus|Rep: NADH dehydrogenase subunit 2 - Centropus phasianinus, partial (9%)"	-	-	-
TC370633	1182	264	749	62.83335011	180.0692355	1.518949312	Up	6.26E-14	8.20E-12	"similar to UniRef100_Q49HE0 Cluster: 12-oxo-phytodienoic acid reductase; n=1; Zea mays|Rep: 12-oxo-phytodienoic acid reductase - Zea mays (Maize), partial (97%)"	GO:0005739//mitochondrion;GO:0009536//plastid	GO:0030246//carbohydrate binding;GO:0016629//12-oxophytodienoate reductase activity;GO:0016301//kinase activity	GO:0006952//defense response;GO:0006950//response to stress;GO:0009695//jasmonic acid biosynthetic process
TC383949	1014	48	136	13.31701987	38.11326311	1.517021864	Up	2.62E-11	1.82E-09	"similar to UniRef100_Q9MAY4 Cluster: ABC transporter homolog; n=1; Populus nigra|Rep: ABC transporter homolog - Populus nigra (Lombardy poplar), partial (40%)"	GO:0005739//mitochondrion;GO:0009536//plastid	-	-
TC390121	915	18	51	5.53420416	15.83887245	1.517021864	Up	4.90E-05	0.0008401	"homologue to UniRef100_Q0JKL0 Cluster: Os01g0666800 protein; n=1; Oryza sativa Japonica Group|Rep: Os01g0666800 protein - Oryza sativa subsp. japonica (Rice), partial (21%)"	-	-	-
TC456252	1339	42	119	8.824141809	25.2546622	1.517021864	Up	4.56E-10	2.57E-08	"similar to UniRef100_Q2QXT1 Cluster: AMP-binding enzyme family protein, expressed; n=1; Oryza sativa Japonica Group|Rep: AMP-binding enzyme family protein, expressed - Oryza sativa subsp. japonica (Rice), partial (39%)"	-	-	-
BE515583	374	18	51	13.53956365	38.75018261	1.517021864	Up	4.90E-05	0.000839973	-	-	-	-
TC390379	1188	54	153	12.78736567	36.59739469	1.517021864	Up	1.55E-12	1.31E-10	-	GO:0009536//plastid	-	-
TC452691	1222	24	68	5.525146543	15.81294959	1.517021864	Up	2.62E-06	6.68E-05	"similar to UniRef100_Q0DCQ3 Cluster: Os06g0301300 protein; n=2; Oryza sativa Japonica Group|Rep: Os06g0301300 protein - Oryza sativa subsp. japonica (Rice), partial (25%)"	-	-	-
TC455036	1209	76	215	17.68442962	50.53442618	1.514786859	Up	0	0	"similar to UniRef100_A7NUK3 Cluster: Chromosome chr18 scaffold_1, whole genome shotgun sequence; n=1; Vitis vinifera|Rep: Chromosome chr18 scaffold_1, whole genome shotgun sequence - Vitis vinifera (Grape), partial (29%)"	-	-	-
BF482311	477	29	82	17.10343669	48.85068444	1.514092533	Up	2.49E-07	8.13E-06	-	-	-	-
TC415803	726	34	96	13.1748616	37.57593465	1.512021183	Up	2.40E-08	9.72E-07	"similar to UniRef100_Q94J20 Cluster: Lipoprotein-like; n=2; Oryza sativa|Rep: Lipoprotein-like - Oryza sativa subsp. japonica (Rice), partial (83%)"	GO:0009536//plastid;GO:0005739//mitochondrion	-	-
TC404420	1010	113	319	31.47464462	89.75207312	1.511755175	Up	2.54E-13	2.68E-11	-	GO:0005739//mitochondrion;GO:0016023//cytoplasmic membrane-bounded vesicle	-	-
CK201123	733	45	127	17.27079402	49.23511151	1.511353114	Up	1.33E-10	8.25E-09	"similar to UniRef100_Q0J9J5 Cluster: Os04g0648800 protein; n=1; Oryza sativa Japonica Group|Rep: Os04g0648800 protein - Oryza sativa subsp. japonica (Rice), partial (51%)"	-	-	-
TC409187	1112	45	127	11.38443527	32.45443951	1.511353114	Up	1.33E-10	8.25E-09	"similar to UniRef100_Q49HE1 Cluster: 12-oxo-phytodienoic acid reductase; n=1; Zea mays|Rep: 12-oxo-phytodienoic acid reductase - Zea mays (Maize), partial (86%)"	GO:0009536//plastid;GO:0005739//mitochondrion	GO:0030246//carbohydrate binding;GO:0016629//12-oxophytodienoate reductase activity;GO:0016301//kinase activity	GO:0006952//defense response;GO:0006950//response to stress;GO:0009695//jasmonic acid biosynthetic process
DR733926	773	28	79	10.1901905	29.04174962	1.510947349	Up	4.32E-07	1.34E-05	"UniRef100_Q026U3 Cluster: Na+/melibiose symporter and related transporter-like protein; n=1; Solibacter usitatus, partial (1%)"	-	-	-
TC431875	1708	61	172	10.04721589	28.61645023	1.51004894	Up	1.24E-13	1.46E-11	"weakly similar to UniRef100_A7PZS4 Cluster: Chromosome chr15 scaffold_40, whole genome shotgun sequence; n=1; Vitis vinifera|Rep: Chromosome chr15 scaffold_40, whole genome shotgun sequence - Vitis vinifera (Grape), partial (11%)"	-	-	-
TC406264	718	22	62	8.619895524	24.53818435	1.509286215	Up	7.94E-06	0.000175388	"similar to UniRef100_Q0D8L6 Cluster: Os07g0148600 protein; n=1; Oryza sativa Japonica Group|Rep: Os07g0148600 protein - Oryza sativa subsp. japonica (Rice), partial (32%)"	GO:0005634//nucleus;GO:0000786//nucleosome	GO:0003677//DNA binding	GO:0006334//nucleosome assembly;GO:0007283//spermatogenesis;GO:0007076//mitotic chromosome condensation
BJ270999	627	22	62	9.870948941	28.09954762	1.509286215	Up	7.94E-06	0.00017532	"similar to UniRef100_A7PN29 Cluster: Chromosome chr14 scaffold_21, whole genome shotgun sequence; n=1; Vitis vinifera|Rep: Chromosome chr14 scaffold_21, whole genome shotgun sequence - Vitis vinifera (Grape), partial (11%)"	-	-	-
AL825931	458	22	62	13.513286	38.46815799	1.509286215	Up	7.94E-06	0.000175354	"homologue to UniRef100_A8DC75 Cluster: Glycerophosphoryl diester phosphodiesterase; n=1; Methylobacterium populi BJ001|Rep: Glycerophosphoryl diester phosphodiesterase - Methylobacterium populi BJ001, partial (6%)"	-	-	-
TC389678	1183	290	817	68.96313863	196.251277	1.508804701	Up	2.72E-13	2.82E-11	"weakly similar to UniRef100_A7P421 Cluster: Chromosome chr1 scaffold_5, whole genome shotgun sequence; n=1; Vitis vinifera|Rep: Chromosome chr1 scaffold_5, whole genome shotgun sequence - Vitis vinifera (Grape), partial (71%)"	GO:0005739//mitochondrion;GO:0009536//plastid	-	-
TC387064	1456	71	200	13.718314	39.03406673	1.508630594	Up	0	0	"homologue to UniRef100_Q8RWR5 Cluster: Beta-D-glucan exohydrolase; n=1; Triticum aestivum|Rep: Beta-D-glucan exohydrolase - Triticum aestivum (Wheat), partial (54%)"	GO:0016023//cytoplasmic membrane-bounded vesicle	"GO:0004553//hydrolase activity, hydrolyzing O-glycosyl compounds;GO:0005524//ATP binding;GO:0004812//aminoacyl-tRNA ligase activity"	GO:0005975//carbohydrate metabolic process
TC435803	751	76	214	28.46934142	80.97463814	1.508060996	Up	0	0	"similar to UniRef100_Q8RW00 Cluster: Glutathione transferase; n=1; Triticum aestivum|Rep: Glutathione transferase - Triticum aestivum (Wheat), partial (72%)"	-	-	-
TC389137	850	37	104	12.24578313	34.7687913	1.505507876	Up	6.97E-09	3.14E-07	-	-	-	-
TC434791	1684	179	503	29.90299645	84.87916088	1.505120336	Up	0	0	-	-	-	-
TC406122	1070	100	281	26.29177989	74.62729872	1.505091654	Up	2.69E-14	3.92E-12	"homologue to UniRef100_Q70Z43 Cluster: Translation initiation factor 3; n=2; Oryza sativa|Rep: Translation initiation factor 3 - Oryza sativa (Rice), partial (33%)"	-	-	-
TC400595	1277	142	399	31.28248267	88.78859383	1.50501934	Up	2.86E-13	2.90E-11	-	GO:0016020//membrane	-	-
CV767722	763	21	59	7.742808573	21.9736728	1.50484715	Up	1.38E-05	0.000284395	"similar to UniRef100_Q96S59 Cluster: Ran-binding protein 9; n=2; Homo sapiens|Rep: Ran-binding protein 9 - Homo sapiens (Human), partial (4%)"	-	-	-
TC392062	1598	145	407	25.52671871	72.37570611	1.503497418	Up	0	0	"similar to UniRef100_Q0JIZ5 Cluster: Os01g0769000 protein; n=1; Oryza sativa Japonica Group|Rep: Os01g0769000 protein - Oryza sativa subsp. japonica (Rice), partial (57%)"	-	-	-
TC391342	871	31	87	10.01261009	28.38417509	1.503268709	Up	1.24E-07	4.36E-06	-	-	-	-
TC417843	1102	31	87	7.91377803	22.43431625	1.503268709	Up	1.24E-07	4.36E-06	-	-	-	-
TC376351	1088	51	143	13.18697085	37.34928753	1.501967518	Up	1.14E-11	8.49E-10	"similar to UniRef100_A5YT86 Cluster: Cysteine synthase; n=1; Glycine max|Rep: Cysteine synthase - Glycine max (Soybean), partial (61%)"	GO:0016023//cytoplasmic membrane-bounded vesicle;GO:0005829//cytosol;GO:0005739//mitochondrion;GO:0009536//plastid	GO:0004124//cysteine synthase activity;GO:0005515//protein binding;GO:0050017//L-3-cyanoalanine synthase activity	GO:0051410//detoxification of nitrogen compound;GO:0006535//cysteine biosynthetic process from serine;GO:0019344//cysteine biosynthetic process;GO:0019499//cyanide metabolic process
TC401369	845	30	84	9.987764905	28.24865383	1.49994835	Up	2.16E-07	7.13E-06	"similar to UniRef100_Q32SG1 Cluster: Protein phosphatase 2A regulatory subunit B'; n=1; Zea mays|Rep: Protein phosphatase 2A regulatory subunit B' - Zea mays (Maize), partial (28%)"	-	-	-
TC384947	1182	35	98	8.330178992	23.56046072	1.49994835	Up	2.08E-08	8.55E-07	"similar to UniRef100_Q8LGN6 Cluster: Glutathione-S-transferase Cla47; n=1; Triticum aestivum|Rep: Glutathione-S-transferase Cla47 - Triticum aestivum (Wheat), partial (77%)"	-	-	-
TC405849	2399	30	84	3.51799139	9.950026047	1.49994835	Up	2.16E-07	7.13E-06	"similar to UniRef100_A2XEW0 Cluster: Enolase; n=1; Oryza sativa Indica Group|Rep: Enolase - Oryza sativa subsp. indica (Rice), partial (19%)"	-	-	-
CV765193	731	25	70	9.621136964	27.21171054	1.49994835	Up	2.26E-06	5.86E-05	"UniRef100_UPI00005100E7 Cluster: COG1846: Transcriptional regulators; n=1; Brevibacterium linens BL2|Rep: COG1846: Transcriptional regulators - Brevibacterium linens BL2, partial (8%)"	-	-	-
GH721270	667	20	56	8.435443623	23.8581834	1.49994835	Up	2.42E-05	0.000457237	"weakly similar to UniRef100_A7Q0U3 Cluster: Chromosome chr7 scaffold_42, whole genome shotgun sequence; n=1; Vitis vinifera|Rep: Chromosome chr7 scaffold_42, whole genome shotgun sequence - Vitis vinifera (Grape), partial (29%)"	-	-	-
TC377438	1487	45	126	8.51344453	24.07879538	1.49994835	Up	1.99E-10	1.20E-08	"similar to UniRef100_Q2QTL0 Cluster: Expressed protein; n=2; Oryza sativa Japonica Group|Rep: Expressed protein - Oryza sativa subsp. japonica (Rice), partial (87%)"	GO:0009536//plastid;GO:0009507//chloroplast	GO:0008987//quinolinate synthetase A activity	GO:0009435//NAD biosynthetic process
BQ238531	575	25	70	12.23139325	34.59436592	1.49994835	Up	2.26E-06	5.86E-05	"similar to UniRef100_P49608 Cluster: Aconitate hydratase, cytoplasmic; n=1; Cucurbita maxima|Rep: Aconitate hydratase, cytoplasmic - Cucurbita maxima (Pumpkin) (Winter squash), partial (17%)"	-	-	-
TC407076	1049	25	70	6.70452919	18.96259333	1.49994835	Up	2.26E-06	5.86E-05	"homologue to UniRef100_P26517 Cluster: Glyceraldehyde-3-phosphate dehydrogenase, cytosolic; n=3; Hordeum vulgare|Rep: Glyceraldehyde-3-phosphate dehydrogenase, cytosolic - Hordeum vulgare (Barley), partial (72%)"	GO:0005737//cytoplasm;GO:0005604//basement membrane;GO:0005622//intracellular;GO:0005625//soluble fraction;GO:0030445;GO:0005875//microtubule associated complex;GO:0005739//mitochondrion;GO:0005886//plasma membrane;GO:0005575//cellular_component;GO:0005615//extracellular space;GO:0019815//B cell receptor complex;GO:0005740//mitochondrial envelope;GO:0042101//T cell receptor complex;GO:0009277//fungal-type cell wall;GO:0005811//lipid particle;GO:0009536//plastid;GO:0030446;GO:0005829//cytosol;GO:0016021//integral to membrane;GO:0005634//nucleus;GO:0005578//proteinaceous extracellular matrix;GO:0009986//cell surface	GO:0008233//peptidase activity;GO:0003774//motor activity;GO:0005178//integrin binding;GO:0030548//acetylcholine receptor regulator activity;GO:0005524//ATP binding;GO:0001968//fibronectin binding;GO:0005501//retinoid binding;GO:0004715//non-membrane spanning protein tyrosine kinase activity;GO:0004984//olfactory receptor activity;GO:0003676//nucleic acid binding;GO:0004674//protein serine/threonine kinase activity;GO:0004716//receptor signaling protein tyrosine kinase activity;GO:0004713//protein tyrosine kinase activity;GO:0005515//protein binding;GO:0050840//extracellular matrix binding;GO:0005504//fatty acid binding;GO:0004365//glyceraldehyde-3-phosphate dehydrogenase (phosphorylating) activity;GO:0043236//laminin binding;GO:0008943//glyceraldehyde-3-phosphate dehydrogenase activity	"GO:0007528//neuromuscular junction development;GO:0050850//positive regulation of calcium-mediated signaling;GO:0006096//glycolysis;GO:0007601//visual perception;GO:0007166//cell surface receptor linked signaling pathway;GO:0019370//leukotriene biosynthetic process;GO:0006094//gluconeogenesis;GO:0045579//positive regulation of B cell differentiation;GO:0009408//response to heat;GO:0046777//protein amino acid autophosphorylation;GO:0006915//apoptosis;GO:0007160//cell-matrix adhesion;GO:0006979//response to oxidative stress;GO:0009744//response to sucrose stimulus;GO:0042462//eye photoreceptor cell development;GO:0008150//biological_process;GO:0007167//enzyme linked receptor protein signaling pathway;GO:0006629//lipid metabolic process;GO:0001820//serotonin secretion;GO:0006970//response to osmotic stress;GO:0046641//positive regulation of alpha-beta T cell proliferation;GO:0007009//plasma membrane organization;GO:0045425//positive regulation of granulocyte macrophage colony-stimulating factor biosynthetic process;GO:0007229//integrin-mediated signaling pathway;GO:0005975//carbohydrate metabolic process;GO:0018108//peptidyl-tyrosine phosphorylation;GO:0050776//regulation of immune response;GO:0006810//transport;GO:0050853//B cell receptor signaling pathway;GO:0007608//sensory perception of smell;GO:0030593//neutrophil chemotaxis;GO:0009887//organ morphogenesis;GO:0045588//positive regulation of gamma-delta T cell differentiation;GO:0002119//nematode larval development;GO:0050731//positive regulation of peptidyl-tyrosine phosphorylation;GO:0046907//intracellular transport;GO:0007159//leukocyte cell-cell adhesion;GO:0008406//gonad development;GO:0044416;GO:0050911//detection of chemical stimulus involved in sensory perception of smell;GO:0009992//cellular water homeostasis;GO:0006468//protein amino acid phosphorylation;GO:0045213//neurotransmitter receptor metabolic process;GO:0007257//activation of JUN kinase activity;GO:0044406;GO:0006461//protein complex assembly;GO:0006355//regulation of transcription, DNA-dependent;GO:0006950//response to stress;GO:0009792//embryo development ending in birth or egg hatching;GO:0007416//synapse assembly;GO:0045401//positive regulation of interleukin-3 biosynthetic process;GO:0008283//cell proliferation;GO:0051701;GO:0007186//G-protein coupled receptor protein signaling pathway;GO:0000187//activation of MAPK activity;GO:0043306//positive regulation of mast cell degranulation;GO:0042542//response to hydrogen peroxide;GO:0046638//positive regulation of alpha-beta T cell differentiation;GO:0008340//determination of adult lifespan;GO:0006800//oxygen and reactive oxygen species metabolic process;GO:0007268//synaptic transmission;GO:0040018//positive regulation of multicellular organism growth;GO:0040007//growth"
TC416801	1364	164	459	33.82464468	95.62545063	1.499319862	Up	1.37E-13	1.58E-11	"similar to UniRef100_A7P521 Cluster: Chromosome chr4 scaffold_6, whole genome shotgun sequence; n=1; Vitis vinifera|Rep: Chromosome chr4 scaffold_6, whole genome shotgun sequence - Vitis vinifera (Grape), partial (80%)"	GO:0005575//cellular_component;GO:0009536//plastid	GO:0003674//molecular_function	GO:0008150//biological_process
BJ251578	689	39	109	15.92388933	44.95546101	1.497303629	Up	3.50E-09	1.68E-07	-	-	-	-
TC397422	864	39	109	12.69856452	35.84989888	1.497303629	Up	3.50E-09	1.68E-07	"similar to UniRef100_Q2QZ04 Cluster: ATP-dependent DNA helicase, RecQ family protein, expressed; n=1; Oryza sativa Japonica Group|Rep: ATP-dependent DNA helicase, RecQ family protein, expressed - Oryza sativa subsp. japonica (Rice), partial (32%)"	-	-	-
TC451694	814	34	95	11.75055224	33.1645707	1.49691429	Up	3.59E-08	1.41E-06	"homologue to UniRef100_P52894 Cluster: Alanine aminotransferase 2; n=1; Hordeum vulgare|Rep: Alanine aminotransferase 2 - Hordeum vulgare (Barley), partial (17%)"	-	-	-
TC395357	1509	34	95	6.338601407	17.88996723	1.49691429	Up	3.59E-08	1.41E-06	"similar to UniRef100_A4F5U9 Cluster: Aminoglycoside phosphotransferase; n=1; Saccharopolyspora erythraea NRRL 2338|Rep: Aminoglycoside phosphotransferase - Saccharopolyspora erythraea (strain NRRL 23338), partial (5%)"	-	-	-
BJ258498	606	301	841	139.7325668	394.3651698	1.496863837	Up	0	0	"similar to UniRef100_Q852M1 Cluster: Probable aldehyde oxidase 2; n=3; Oryza sativa Japonica Group|Rep: Probable aldehyde oxidase 2 - Oryza sativa subsp. japonica (Rice), partial (15%)"	-	-	-
TC393864	1128	29	81	7.232570301	20.40568127	1.496390531	Up	3.73E-07	1.17E-05	"similar to UniRef100_A1A698 Cluster: Histidine kinase; n=2; Oryza sativa Japonica Group|Rep: Histidine kinase - Oryza sativa subsp. japonica (Rice), partial (26%)"	-	-	-
TC417970	1964	58	162	8.307881161	23.43951983	1.496390531	Up	5.80E-13	5.38E-11	"similar to UniRef100_A2WSH0 Cluster: Pleiotropic drug resistance protein 3; n=1; Oryza sativa Indica Group|Rep: Pleiotropic drug resistance protein 3 - Oryza sativa subsp. indica (Rice), partial (42%)"	GO:0016020//membrane;GO:0005739//mitochondrion	-	-
CJ808337	453	24	67	14.9044792	42.02926355	1.495648213	Up	3.93E-06	9.51E-05	"gb|AF168852.1|AF168852 Hordeum jubatum 18S small subunit ribosomal RNA gene, complete sequence, partial (14%)"	-	-	-
BQ238807	703	72	201	28.81249961	81.24860479	1.495648213	Up	0	0	"similar to UniRef100_Q9LT59 Cluster: Emb|CAA07228.1; n=1; Arabidopsis thaliana|Rep: Emb|CAA07228.1 - Arabidopsis thaliana (Mouse-ear cress), partial (19%)"	-	-	-
TC444921	932	24	67	7.244344502	20.42838668	1.495648213	Up	3.93E-06	9.51E-05	"homologue to UniRef100_Q8LPV6 Cluster: Pyruvate kinase; n=1; Deschampsia antarctica|Rep: Pyruvate kinase - Deschampsia antarctica (Antarctic hairgrass), partial (35%)"	-	-	-
TC412519	982	38	106	10.88618911	30.67393953	1.494514464	Up	6.03E-09	2.76E-07	"similar to UniRef100_Q0ILK7 Cluster: Os12g0639500 protein; n=2; Oryza sativa Japonica Group|Rep: Os12g0639500 protein - Oryza sativa subsp. japonica (Rice), partial (64%)"	-	-	-
CJ776281	673	19	53	7.94222712	22.37875826	1.494514464	Up	4.22E-05	0.000740138	"similar to UniRef100_Q2FAC4 Cluster: Rh178; n=1; Cercopithecine herpesvirus 8|Rep: Rh178 - Cercopithecine herpesvirus 8 (Rhesus cytomegalovirus), partial (8%)"	-	-	-
BE498858	549	19	53	9.736099912	27.43334118	1.494514464	Up	4.22E-05	0.000740252	"similar to UniRef100_O36415 Cluster: Capsid protein; n=1; Alcelaphine herpesvirus 1|Rep: Capsid protein - Alcelaphine herpesvirus 1 (wildebeest herpesvirus), partial (9%)"	-	-	-
TC390057	1181	19	53	4.525926208	12.75267088	1.494514464	Up	4.22E-05	0.000740367	"weakly similar to UniRef100_A7QUT5 Cluster: Chromosome chr1 scaffold_180, whole genome shotgun sequence; n=1; Vitis vinifera|Rep: Chromosome chr1 scaffold_180, whole genome shotgun sequence - Vitis vinifera (Grape), partial (24%)"	-	-	-
TC372040	1358	38	106	7.872045437	22.18100782	1.494514464	Up	6.03E-09	2.76E-07	"similar to UniRef100_A7QAW2 Cluster: Chromosome chr5 scaffold_72, whole genome shotgun sequence; n=1; Vitis vinifera|Rep: Chromosome chr5 scaffold_72, whole genome shotgun sequence - Vitis vinifera (Grape), partial (62%)"	-	-	-
TC383945	1175	33	92	7.900959557	22.24975024	1.49368936	Up	6.22E-08	2.32E-06	"similar to UniRef100_A7PS24 Cluster: Chromosome chr14 scaffold_27, whole genome shotgun sequence; n=1; Vitis vinifera|Rep: Chromosome chr14 scaffold_27, whole genome shotgun sequence - Vitis vinifera (Grape), partial (20%)"	-	-	-
TC453679	1309	220	613	47.28101594	133.0748568	1.492905073	Up	3.33E-13	3.30E-11	"weakly similar to UniRef100_A7Q3W6 Cluster: Chromosome chr13 scaffold_48, whole genome shotgun sequence; n=2; Vitis vinifera|Rep: Chromosome chr13 scaffold_48, whole genome shotgun sequence - Vitis vinifera (Grape), partial (34%)"	-	-	-
TC400379	1041	181	504	48.91382335	137.5798991	1.49195556	Up	1.30E-13	1.52E-11	-	GO:0005739//mitochondrion;GO:0009536//plastid	-	-
TC391864	1199	176	490	41.29497906	116.1320457	1.491727844	Up	0	0	"weakly similar to UniRef100_Q1HDK8 Cluster: Progesterone 5-beta-reductase; n=1; Digitalis minor var. minor|Rep: Progesterone 5-beta-reductase - Digitalis minor var. minor, partial (42%)"	-	-	-
TC442154	1690	129	359	21.47369455	60.36468289	1.491134302	Up	0	0	-	-	-	-
TC457124	594	23	64	10.89294113	30.61742824	1.490959567	Up	6.84E-06	0.000153873	"homologue to UniRef100_Q0J8R4 Cluster: Os04g0691500 protein; n=1; Oryza sativa Japonica Group|Rep: Os04g0691500 protein - Oryza sativa subsp. japonica (Rice), partial (15%)"	-	-	-
TC402080	1157	23	64	5.592400199	15.7188871	1.490959567	Up	6.84E-06	0.000153904	"similar to UniRef100_O48888 Cluster: ATP sulfurylase; n=1; Zea mays|Rep: ATP sulfurylase - Zea mays (Maize), partial (48%)"	GO:0009536//plastid	-	-
TC425783	638	23	64	10.14170381	28.50588146	1.490959567	Up	6.84E-06	0.000153934	-	-	-	-
TC407057	983	69	192	19.74691871	55.50382209	1.490959567	Up	0	0	"similar to UniRef100_Q0DPQ8 Cluster: Os03g0669800 protein; n=1; Oryza sativa Japonica Group|Rep: Os03g0669800 protein - Oryza sativa subsp. japonica (Rice), partial (34%)"	-	-	-
TC412165	1281	50	139	10.98056381	30.83477971	1.489606406	Up	2.93E-11	2.03E-09	"similar to UniRef100_Q0D8Q3 Cluster: Os07g0137900 protein; n=2; Oryza sativa Japonica Group|Rep: Os07g0137900 protein - Oryza sativa subsp. japonica (Rice), partial (30%)"	-	-	-
TC389823	823	262	728	89.55817223	251.3661096	1.488893162	Up	1.13E-13	1.37E-11	"similar to UniRef100_Q94LW1 Cluster: Response regulator 9; n=1; Zea mays|Rep: Response regulator 9 - Zea mays (Maize), partial (28%)"	-	-	-
BQ240299	696	45	125	18.18892531	51.03592058	1.488452712	Up	2.96E-10	1.72E-08	"similar to UniRef100_A6QUJ9 Cluster: Predicted protein; n=1; Ajellomyces capsulatus NAm1|Rep: Predicted protein - Ajellomyces capsulata (strain NAm1) (Histoplasma capsulatum), partial (3%)"	-	-	-
TC384122	1547	36	100	6.546602206	18.36897258	1.488452712	Up	1.80E-08	7.46E-07	"similar to UniRef100_A7PEH7 Cluster: Chromosome chr11 scaffold_13, whole genome shotgun sequence; n=1; Vitis vinifera|Rep: Chromosome chr11 scaffold_13, whole genome shotgun sequence - Vitis vinifera (Grape), partial (95%)"	GO:0005575//cellular_component	"GO:0016706//oxidoreductase activity, acting on paired donors, with incorporation or reduction of molecular oxygen, 2-oxoglutarate as one donor, and incorporation of one atom each of oxygen into both donors;GO:0016491//oxidoreductase activity"	GO:0009821//alkaloid biosynthetic process;GO:0008150//biological_process;GO:0019748//secondary metabolic process
CV777120	727	27	75	10.44799891	29.31581903	1.488452712	Up	1.12E-06	3.15E-05	"UniRef100_A5ZD43 Cluster: ATP synthase A chain; n=1; Bacteroides caccae ATCC 43185|Rep: ATP synthase A chain -, partial (2%)"	-	-	-
TC391156	920	255	708	77.97513199	218.6858132	1.487773637	Up	0	0	"similar to UniRef100_Q2R1S6 Cluster: Expressed protein; n=1; Oryza sativa Japonica Group|Rep: Expressed protein - Oryza sativa subsp. japonica (Rice), partial (89%)"	GO:0009536//plastid	-	-
TC452546	850	49	136	16.21738847	45.46688093	1.48727452	Up	5.03E-11	3.35E-09	"weakly similar to UniRef100_A7Q9D7 Cluster: Chromosome chr19 scaffold_66, whole genome shotgun sequence; n=1; Vitis vinifera|Rep: Chromosome chr19 scaffold_66, whole genome shotgun sequence - Vitis vinifera (Grape), partial (7%)"	-	-	-
BJ246982	663	40	111	16.97267239	47.57563898	1.487009295	Up	3.02E-09	1.47E-07	"similar to UniRef100_Q0J8R6 Cluster: Os04g0691200 protein; n=1; Oryza sativa Japonica Group|Rep: Os04g0691200 protein - Oryza sativa subsp. japonica (Rice), partial (11%)"	-	-	-
TC396905	1616	31	86	5.396648137	15.12280229	1.486589968	Up	1.86E-07	6.24E-06	"weakly similar to UniRef100_A7PGU5 Cluster: Chromosome chr17 scaffold_16, whole genome shotgun sequence; n=1; Vitis vinifera|Rep: Chromosome chr17 scaffold_16, whole genome shotgun sequence - Vitis vinifera (Grape), partial (55%)"	-	-	-
TC395566	1089	190	527	49.08281774	137.5174831	1.486325067	Up	2.71E-13	2.82E-11	"similar to UniRef100_Q6F4F3 Cluster: P450; n=1; Lolium rigidum|Rep: P450 - Lolium rigidum (Annual ryegrass), partial (52%)"	GO:0005739//mitochondrion;GO:0009536//plastid;GO:0016023//cytoplasmic membrane-bounded vesicle	-	-
TC396262	932	79	219	23.84596732	66.77338334	1.485527835	Up	0	0	"similar to UniRef100_Q5ZC88 Cluster: CUL1; n=1; Oryza sativa Japonica Group|Rep: CUL1 - Oryza sativa subsp. japonica (Rice), partial (33%)"	-	-	-
TC398064	1255	113	313	25.33019208	70.87217993	1.484361408	Up	2.54E-13	2.67E-11	"similar to UniRef100_A7QKM8 Cluster: Chromosome chr2 scaffold_113, whole genome shotgun sequence; n=1; Vitis vinifera|Rep: Chromosome chr2 scaffold_113, whole genome shotgun sequence - Vitis vinifera (Grape), partial (38%)"	-	-	-
BQ247004	612	39	108	17.92738521	50.14729514	1.484006807	Up	5.21E-09	2.41E-07	"weakly similar to UniRef100_Q0PHB0 Cluster: Flavonol synthase; n=1; Fragaria x ananassa|Rep: Flavonol synthase - Fragaria ananassa (Strawberry), partial (43%)"	-	-	-
TC407191	1577	39	108	6.957235097	19.46109361	1.484006807	Up	5.21E-09	2.41E-07	-	GO:0016020//membrane;GO:0016023//cytoplasmic membrane-bounded vesicle	-	-
TC384010	1147	186	515	45.61979105	127.5906914	1.483791334	Up	6.04E-13	5.57E-11	"UniRef100_Q8W427 Cluster: Chitinase 3; n=1; Triticum aestivum|Rep: Chitinase 3 - Triticum aestivum (Wheat), complete"	GO:0016023//cytoplasmic membrane-bounded vesicle;GO:0005576//extracellular region;GO:0009536//plastid	GO:0008061//chitin binding;GO:0004568//chitinase activity;GO:0008843//endochitinase activity	GO:0050832//defense response to fungus;GO:0016998//cell wall macromolecule catabolic process;GO:0006032//chitin catabolic process;GO:0005975//carbohydrate metabolic process;GO:0051707//response to other organism
TC391185	853	47	130	15.50074573	43.30813688	1.482300485	Up	1.49E-10	9.10E-09	-	-	-	-
AL830216	570	51	141	25.1709198	70.29419091	1.481647534	Up	2.53E-11	1.77E-09	"homologue to UniRef100_Q6WGM8 Cluster: Beta 1,3 glucan synthase; n=1; Lolium multiflorum|Rep: Beta 1,3 glucan synthase - Lolium multiflorum (Italian ryegrass) (Lolium perenne subsp.multiflorum), partial (10%)"	-	-	-
TC414613	559	37	102	18.62060046	51.85176492	1.4774935	Up	1.55E-08	6.52E-07	-	-	-	-
TC390016	742	312	860	118.2917493	329.3591442	1.477312154	Up	1.56E-13	1.76E-11	"similar to UniRef100_Q2QI10 Cluster: Cell wall invertase; n=1; Lolium perenne|Rep: Cell wall invertase - Lolium perenne (Perennial ryegrass), partial (39%)"	GO:0016023//cytoplasmic membrane-bounded vesicle	-	-
TC387255	957	106	292	31.1600175	86.70538944	1.476425628	Up	0	0	-	-	-	-
TC444549	1091	206	567	53.11855292	147.684014	1.475225921	Up	2.78E-13	2.86E-11	-	GO:0005739//mitochondrion	-	-
TC434442	957	36	99	10.58264745	29.39669026	1.473953142	Up	2.68E-08	1.07E-06	"similar to UniRef100_Q8GZP8 Cluster: Satase isoform I; n=1; Zea mays|Rep: Satase isoform I - Zea mays (Maize), partial (71%)"	GO:0009536//plastid	GO:0009001//serine O-acetyltransferase activity	GO:0006535//cysteine biosynthetic process from serine
TC387700	764	24	66	8.837341722	24.548545	1.473953142	Up	5.88E-06	0.000135339	"similar to UniRef100_Q2QMP1 Cluster: MATH domain containing protein, expressed; n=1; Oryza sativa Japonica Group|Rep: MATH domain containing protein, expressed - Oryza sativa subsp. japonica (Rice), partial (22%)"	-	-	-
CD892340	689	32	88	13.06575535	36.29431714	1.473953142	Up	1.60E-07	5.46E-06	"homologue to UniRef100_Q0E3P7 Cluster: Os02g0161300 protein; n=3; Oryza sativa|Rep: Os02g0161300 protein - Oryza sativa subsp. japonica (Rice), partial (39%)"	-	-	-
TC395447	786	20	55	7.158321751	19.88452967	1.473953142	Up	3.62E-05	0.000647581	"similar to UniRef100_Q0DK28 Cluster: Os05g0200500 protein; n=1; Oryza sativa Japonica Group|Rep: Os05g0200500 protein - Oryza sativa subsp. japonica (Rice), partial (29%)"	-	-	-
TC369182	1098	20	55	5.124263111	14.2342808	1.473953142	Up	3.62E-05	0.000647683	"similar to UniRef100_Q6B4G9 Cluster: Monosaccharide transport protein 1; n=1; Zea mays|Rep: Monosaccharide transport protein 1 - Zea mays (Maize), partial (59%)"	GO:0016020//membrane;GO:0009536//plastid	GO:0015144//carbohydrate transmembrane transporter activity;GO:0005351//sugar:hydrogen symporter activity;GO:0005215//transporter activity	GO:0006810//transport;GO:0008643//carbohydrate transport
TC457991	1120	24	66	6.028329532	16.74561463	1.473953142	Up	5.88E-06	0.000135311	"weakly similar to UniRef100_A7NW66 Cluster: Chromosome chr5 scaffold_2, whole genome shotgun sequence; n=1; Vitis vinifera|Rep: Chromosome chr5 scaffold_2, whole genome shotgun sequence - Vitis vinifera (Grape), partial (32%)"	GO:0016023//cytoplasmic membrane-bounded vesicle	GO:0004713//protein tyrosine kinase activity;GO:0004674//protein serine/threonine kinase activity;GO:0005524//ATP binding	GO:0006468//protein amino acid phosphorylation
TC428113	488	230	632	132.590308	368.02086	1.472812221	Up	4.06E-13	3.93E-11	-	GO:0016023//cytoplasmic membrane-bounded vesicle	-	-
TC410581	1238	59	162	13.40710876	37.185151	1.471728477	Up	1.12E-12	9.72E-11	"similar to UniRef100_Q2HV05 Cluster: Peptidase S8 and S53, subtilisin, kexin, sedolisin; WD40-like; n=1; Medicago truncatula|Rep: Peptidase S8 and S53, subtilisin, kexin, sedolisin; WD40-like - Medicago truncatula (Barrel medic), partial (36%)"	-	-	-
TC380281	1144	55	151	13.52509831	37.50818958	1.471566549	Up	6.38E-12	4.91E-10	"homologue to UniRef100_Q6UQ06 Cluster: Cytosolic glutathione reductase; n=1; Triticum monococcum|Rep: Cytosolic glutathione reductase - Triticum monococcum (Einkorn wheat) (Small spelt), partial (54%)"	-	-	-
AJ874046	840	51	140	17.08026701	47.3613343	1.471379198	Up	3.75E-11	2.54E-09	-	-	-	-
CJ665320	815	47	129	16.22347989	44.97873957	1.471159927	Up	2.21E-10	1.32E-08	"similar to UniRef100_Q69T47 Cluster: PHD finger protein-like; n=1; Oryza sativa Japonica Group|Rep: PHD finger protein-like - Oryza sativa subsp. japonica (Rice), partial (22%)"	-	-	-
TC428026	902	47	129	14.65868748	40.64043542	1.471159927	Up	2.21E-10	1.32E-08	"similar to UniRef100_Q6Y3I1 Cluster: Multidrug resistance associated protein 1; n=1; Zea mays|Rep: Multidrug resistance associated protein 1 - Zea mays (Maize), partial (20%)"	-	-	-
TC423901	777	39	107	14.12041152	39.13253104	1.470586291	Up	7.75E-09	3.46E-07	"similar to UniRef100_Q2L3A9 Cluster: Jumonji family protein; n=1; Brachypodium sylvaticum|Rep: Jumonji family protein - Brachypodium sylvaticum (False brome), partial (32%)"	-	-	-
TC389792	750	39	107	14.62874633	40.54130216	1.470586291	Up	7.75E-09	3.46E-07	"weakly similar to UniRef100_A9T7X2 Cluster: Predicted protein; n=1; Physcomitrella patens subsp. patens|Rep: Predicted protein - Physcomitrella patens subsp. patens, partial (11%)"	-	-	-
TC373678	2112	27	74	3.596446596	9.956644143	1.469087387	Up	1.68E-06	4.51E-05	"UniRef100_Q8S4W1 Cluster: Sucrose transporter SUT1A; n=1; Triticum aestivum|Rep: Sucrose transporter SUT1A - Triticum aestivum (Wheat), complete"	GO:0016020//membrane;GO:0016023//cytoplasmic membrane-bounded vesicle;GO:0009536//plastid;GO:0005886//plasma membrane	GO:0015144//carbohydrate transmembrane transporter activity;GO:0008506//sucrose:hydrogen symporter activity;GO:0005351//sugar:hydrogen symporter activity;GO:0008515//sucrose transmembrane transporter activity;GO:0005215//transporter activity	GO:0009611//response to wounding;GO:0006810//transport;GO:0015770//sucrose transport
BE412230	722	54	148	21.04070695	58.25050535	1.469087387	Up	1.10E-11	8.21E-10	"similar to UniRef100_O23755 Cluster: Elongation factor 2; n=1; Beta vulgaris|Rep: Elongation factor 2 - Beta vulgaris (Sugar beet), partial (12%)"	-	-	-
TC460940	1324	149	408	31.65935399	87.5683885	1.467778345	Up	2.57E-13	2.69E-11	"weakly similar to UniRef100_Q6WG80 Cluster: Rad21/Rec8-like protein; n=1; Oryza sativa|Rep: Rad21/Rec8-like protein - Oryza sativa (Rice), partial (16%)"	-	-	-
TC444586	1062	45	123	11.92042563	32.91211367	1.465182932	Up	6.54E-10	3.60E-08	"similar to UniRef100_Q9ZPH3 Cluster: T1J1.5 protein; n=1; Arabidopsis thaliana|Rep: T1J1.5 protein - Arabidopsis thaliana (Mouse-ear cress), partial (25%)"	GO:0009536//plastid	-	-
TC424861	694	26	71	10.5394426	29.07194296	1.463828925	Up	2.91E-06	7.33E-05	"similar to UniRef100_Q7SCS1 Cluster: Predicted protein; n=1; Neurospora crassa|Rep: Predicted protein - Neurospora crassa, partial (12%)"	-	-	-
TC370518	2605	204	557	22.03059391	60.76068301	1.463629699	Up	2.00E-13	2.17E-11	"similar to UniRef100_Q10RI3 Cluster: YT521-B-like family protein, expressed; n=1; Oryza sativa Japonica Group|Rep: YT521-B-like family protein, expressed - Oryza sativa subsp. japonica (Rice), partial (83%)"	-	-	-
CA682761	612	63	172	28.95962226	79.86421078	1.463506355	Up	2.34E-13	2.49E-11	"similar to UniRef100_Q9FLS7 Cluster: MtN19-like protein; n=1; Arabidopsis thaliana|Rep: MtN19-like protein - Arabidopsis thaliana (Mouse-ear cress), partial (23%)"	-	-	-
TC443038	736	59	161	22.55163131	62.16175127	1.462795352	Up	1.64E-12	1.38E-10	"homologue to UniRef100_P37833 Cluster: Aspartate aminotransferase, cytoplasmic; n=5; Magnoliophyta|Rep: Aspartate aminotransferase, cytoplasmic - Oryza sativa subsp. japonica (Rice), partial (36%)"	-	-	-
GH723232	613	22	60	10.0963866	27.81416044	1.4619805	Up	1.78E-05	0.000351185	"similar to UniRef100_Q67WV5 Cluster: Phox (PX) domain-containing protein-like; n=1; Oryza sativa Japonica Group|Rep: Phox (PX) domain-containing protein-like - Oryza sativa subsp. japonica (Rice), partial (26%)"	-	-	-
TC457228	955	33	90	9.721075894	26.78023091	1.4619805	Up	1.38E-07	4.77E-06	"similar to UniRef100_Q0IQN6 Cluster: Os12g0109900 protein; n=1; Oryza sativa Japonica Group|Rep: Os12g0109900 protein - Oryza sativa subsp. japonica (Rice), partial (58%)"	-	-	-
CV778006	716	22	60	8.643973444	23.81296138	1.4619805	Up	1.78E-05	0.000351124	"UniRef100_Q2QKC1 Cluster: Alternative splicing regulator; n=1; Triticum aestivum|Rep: Alternative splicing regulator - Triticum aestivum (Wheat), partial (11%)"	-	-	-
TC408592	1020	66	180	18.20319114	50.14729514	1.4619805	Up	0	0	"homologue to UniRef100_Q5VRV7 Cluster: Ubiquitin carboxyl-terminal hydrolase; n=1; Oryza sativa Japonica Group|Rep: Ubiquitin carboxyl-terminal hydrolase - Oryza sativa subsp. japonica (Rice), partial (39%)"	-	-	-
TC433322	821	22	60	7.538471359	20.76745475	1.4619805	Up	1.78E-05	0.000351247	-	-	-	-
TC376758	1592	66	180	11.66284859	32.1295484	1.4619805	Up	0	0	-	GO:0005575//cellular_component;GO:0016020//membrane;GO:0016023//cytoplasmic membrane-bounded vesicle;GO:0005739//mitochondrion	"GO:0016758//transferase activity, transferring hexosyl groups;GO:0015020//glucuronosyltransferase activity;GO:0008194//UDP-glycosyltransferase activity;GO:0016757//transferase activity, transferring glycosyl groups"	-
TC431259	976	29	79	8.358954201	23.00130375	1.460321276	Up	8.31E-07	2.41E-05	"similar to UniRef100_Q84TA1 Cluster: Heat shock protein cognate 70; n=1; Oryza sativa Japonica Group|Rep: Heat shock protein cognate 70 - Oryza sativa subsp. japonica (Rice), partial (22%)"	-	-	-
TC395552	691	29	79	11.80656917	32.48809328	1.460321276	Up	8.31E-07	2.41E-05	"similar to UniRef100_Q10RL8 Cluster: FAD binding domain containing protein, expressed; n=2; Oryza sativa Japonica Group|Rep: FAD binding domain containing protein, expressed - Oryza sativa subsp. japonica (Rice), partial (44%)"	-	-	-
TC423880	1330	65	177	13.74882174	37.81784739	1.45975926	Up	8.97E-14	1.12E-11	"homologue to UniRef100_Q8GSN4 Cluster: Non-cell-autonomous heat shock cognate protein 70; n=1; Cucurbita maxima|Rep: Non-cell-autonomous heat shock cognate protein 70 - Cucurbita maxima (Pumpkin) (Winter squash), partial (59%)"	GO:0005737//cytoplasm;GO:0000329//fungal-type vacuole membrane;GO:0005622//intracellular;GO:0005625//soluble fraction;GO:0009277//fungal-type cell wall;GO:0005811//lipid particle;GO:0005832//chaperonin-containing T-complex;GO:0005829//cytosol;GO:0005739//mitochondrion;GO:0005575//cellular_component;GO:0005634//nucleus;GO:0009986//cell surface	"GO:0005515//protein binding;GO:0016887//ATPase activity;GO:0005524//ATP binding;GO:0042623//ATPase activity, coupled;GO:0051082//unfolded protein binding;GO:0005509//calcium ion binding"	"GO:0043154//negative regulation of caspase activity;GO:0000060//protein import into nucleus, translocation;GO:0006457//protein folding;GO:0009410//response to xenobiotic stimulus;GO:0009408//response to heat;GO:0006626//protein targeting to mitochondrion;GO:0046686//response to cadmium ion;GO:0006412//translation;GO:0009617//response to bacterium;GO:0006986//response to unfolded protein;GO:0006616//SRP-dependent cotranslational protein targeting to membrane, translocation;GO:0006950//response to stress;GO:0048593//camera-type eye morphogenesis;GO:0035080//heat shock-mediated polytene chromosome puffing;GO:0009644//response to high light intensity;GO:0006281//DNA repair;GO:0006916//anti-apoptosis;GO:0042542//response to hydrogen peroxide;GO:0008340//determination of adult lifespan;GO:0009615//response to virus;GO:0042026//protein refolding;GO:0000723//telomere maintenance"
TC387718	768	43	117	15.75110407	43.29121963	1.458621488	Up	1.94E-09	9.74E-08	"weakly similar to UniRef100_A2TP65 Cluster: ATP-dependent RNA helicase, DEAD/DEAH box family protein; n=1; Dokdonia donghaensis MED134|Rep: ATP-dependent RNA helicase, DEAD/DEAH box family protein - Dokdonia donghaensis MED134, partial (3%)"	-	-	-
TC446073	846	25	68	8.313299197	22.84092718	1.458128175	Up	5.05E-06	0.000118512	"weakly similar to UniRef100_Q84P72 Cluster: Receptor-like protein kinase-like protein; n=2; Oryza sativa|Rep: Receptor-like protein kinase-like protein - Oryza sativa subsp. japonica (Rice), partial (28%)"	-	-	-
CD892173	674	25	68	10.43479395	28.66976913	1.458128175	Up	5.05E-06	0.000118537	-	-	-	-
CA661910	623	25	68	11.28900661	31.01673258	1.458128175	Up	5.05E-06	0.000118487	"homologue to UniRef100_Q93XI6 Cluster: Mitochondrial aldehyde dehydrogenase ALDH2; n=1; Hordeum vulgare|Rep: Mitochondrial aldehyde dehydrogenase ALDH2 - Hordeum vulgare (Barley), partial (12%)"	-	-	-
TC428213	648	32	87	13.89244666	38.15218597	1.457465019	Up	2.38E-07	7.81E-06	-	-	-	-
TC432710	1819	103	280	15.92972546	43.74218891	1.457304013	Up	0	0	"similar to UniRef100_A1YAA1 Cluster: NADH-ubiquinone oxidoreductase chain 5; n=1; Trichophthalma punctata|Rep: NADH-ubiquinone oxidoreductase chain 5 - Trichophthalma punctata, partial (4%)"	-	-	-
TC435080	700	39	106	15.67365678	43.03115517	1.457039759	Up	1.15E-08	4.96E-07	"similar to UniRef100_Q0JMW7 Cluster: Os01g0355600 protein; n=2; Oryza sativa Japonica Group|Rep: Os01g0355600 protein - Oryza sativa subsp. japonica (Rice), partial (21%)"	-	-	-
CA730525	629	39	106	17.44286128	47.88840797	1.457039759	Up	1.15E-08	4.96E-07	"weakly similar to UniRef100_A7P7X7 Cluster: Chromosome chr3 scaffold_8, whole genome shotgun sequence; n=1; Vitis vinifera|Rep: Chromosome chr3 scaffold_8, whole genome shotgun sequence - Vitis vinifera (Grape), partial (21%)"	-	-	-
TC411538	674	92	250	38.40004173	105.403563	1.456743852	Up	3.55E-15	5.82E-13	"homologue to UniRef100_Q9AUR8 Cluster: Coatomer subunit alpha-1; n=2; Oryza sativa|Rep: Coatomer subunit alpha-1 - Oryza sativa subsp. japonica (Rice), partial (18%)"	-	-	-
TC440526	1880	88	239	13.16826593	36.1256135	1.455956713	Up	1.29E-14	1.98E-12	"homologue to UniRef100_Q2KM86 Cluster: 2-alkenal reductase; n=1; Hordeum vulgare subsp. vulgare|Rep: 2-alkenal reductase - Hordeum vulgare var. distichum (Two-rowed barley), partial (87%)"	GO:0005575//cellular_component;GO:0005634//nucleus;GO:0016023//cytoplasmic membrane-bounded vesicle;GO:0005829//cytosol;GO:0009536//plastid;GO:0005739//mitochondrion	GO:0032440//2-alkenal reductase activity	GO:0006979//response to oxidative stress
[truncated: 1,269,842 more chars]
